# Supplementary material for: Meta-analysis of the human gut microbiome uncovers shared and distinct microbial signatures between diseases
Source: mSystems. 2024 Jul 30;9(8):e00295-24. doi: 10.1128/msystems.00295-24 (PMC11334437; doi:10.1128/msystems.00295-24)
Supplement: Table S1a — Shapley values for CD cases. [file msystems.00295-24-s0001.txt]

	shapley mean	baseMean	log2FoldChange	lfcSE	stat	pvalue	padj	CI_95	CI_5
ER4 sp900552015	-0.103885847	5311.658247	-3.783107281	0.452236084	-8.365337072	5.99E-17	4.09E-16	-2.896724555	-4.669490006
Faecalibacterium sp900551435	-0.09590178	4469.182196	-2.365488072	0.315441234	-7.4989818	6.43E-14	3.43E-13	-1.747223254	-2.983752891
CAG-110 sp003525905	-0.094125169	13274.5073	-3.028590738	0.477338839	-6.344739823	2.23E-10	8.49E-10	-2.093006615	-3.964174862
Eubacterium_G ventriosum	-0.092842844	28465.11719	-3.210544171	0.368731125	-8.707006149	3.12E-18	2.39E-17	-2.487831167	-3.933257176
Gemmiger sp900539695	-0.084615464	23091.09398	-4.437288888	0.372072185	-11.92588175	8.68E-33	2.03E-31	-3.708027404	-5.166550371
UBA738 sp003522945	-0.071029853	9734.147802	-7.849679722	0.492889541	-15.92583951	4.19E-57	8.48E-55	-6.883616222	-8.815743222
Faecalibacterium prausnitzii	-0.059497588	73907.58054	-3.06943447	0.344276362	-8.915612013	4.85E-19	4.04E-18	-2.394652801	-3.74421614
CAG-964 sp000435335	-0.057907032	459.4059361	-3.313873274	0.313883341	-10.55765897	4.68E-26	6.62E-25	-2.698661925	-3.929084623
Ruminococcus_C callidus	-0.057637129	21538.55489	-5.59838524	0.380672389	-14.70657027	5.85E-49	4.79E-47	-4.852267358	-6.344503123
Collinsella sp900552755	-0.052625532	672.1443075	-2.235961733	0.394005257	-5.674954057	1.39E-08	4.49E-08	-1.463711429	-3.008212037
KLE1615 sp900066985	-0.048824245	44265.78278	-2.867328206	0.326957281	-8.76973346	1.79E-18	1.42E-17	-2.226491936	-3.508164477
Faecalibacterium prausnitzii_E	-0.047497322	64502.27413	-4.326238455	0.332336911	-13.01762854	9.71E-39	4.07E-37	-3.67485811	-4.9776188
Faecalibacterium prausnitzii_J	-0.040556163	26461.50969	-3.21896396	0.32558768	-9.886627045	4.76E-23	5.36E-22	-2.580812108	-3.857115812
Eubacterium_R sp900539775	-0.039847331	241.5625305	-4.014083552	0.389687256	-10.30078221	6.99E-25	9.00E-24	-3.250296531	-4.777870574
Gemmiger variabilis_B	-0.039681736	4655.596775	-3.823685564	0.348165978	-10.98236417	4.65E-28	7.99E-27	-3.141280247	-4.506090881
Ruminococcus_C sp000437255	-0.038255863	226.3128307	-3.897385925	0.368816018	-10.56729029	4.23E-26	6.08E-25	-3.17450653	-4.620265319
Faecalibacterium sp003449675	-0.037558952	18068.61896	-2.905051373	0.35998017	-8.070031664	7.03E-16	4.39E-15	-2.199490239	-3.610612507
Roseburia sp900753715	-0.03660668	1034.534924	-1.211298516	0.281701653	-4.299934002	1.71E-05	3.90E-05	-0.659163276	-1.763433756
ER4 sp000765235	-0.036600313	112215.329	-3.848950726	0.364472207	-10.56034081	4.55E-26	6.46E-25	-3.134585199	-4.563316252
Faecalibacterium sp900772565	-0.036527053	9256.094343	-2.939790608	0.390967008	-7.519280525	5.51E-14	2.96E-13	-2.173495273	-3.706085943
Streptococcus pasteurianus	-0.036409975	4287.887843	3.436542481	0.308390934	11.14346142	7.71E-29	1.40E-27	4.040988712	2.832096249
Roseburia sp003483745	-0.034026835	7506.480245	-2.021019098	0.355071982	-5.69185743	1.26E-08	4.11E-08	-1.325078014	-2.716960183
CAG-272 sp900556615	-0.032431319	1844.239713	-2.626438536	0.390749118	-6.721546933	1.80E-11	7.70E-11	-1.860570264	-3.392306807
Anaerobutyricum soehngenii	-0.031516717	37398.51842	-1.100417899	0.368628708	-2.985166034	0.002834244	0.004821441	-0.377905631	-1.822930167
Eubacterium_R sp900542875	-0.031066355	345.8662877	-2.854324438	0.40101349	-7.117776599	1.10E-12	5.27E-12	-2.068337997	-3.64031088
Anaerobutyricum hallii	-0.030142802	138095.9706	-1.94464144	0.379301138	-5.126906416	2.95E-07	8.33E-07	-1.201211209	-2.688071672
CAG-110 sp900551495	-0.029928806	106.5333414	-4.085596156	0.394133686	-10.36601616	3.54E-25	4.64E-24	-3.313094132	-4.85809818
Ruminococcus_C sp900545285	-0.026839355	839.6806358	-4.093704776	0.460565989	-8.88842179	6.20E-19	5.05E-18	-3.190995437	-4.996414115
UMGS1601 sp900545345	-0.025951013	128.5412059	-2.769547792	0.353185347	-7.841627103	4.45E-15	2.60E-14	-2.077304511	-3.461791073
HGM12814 sp900770165	-0.025912649	3901.090342	-0.831531583	0.332272286	-2.502560758	0.012329846	0.018949491	-0.180277903	-1.482785262
Acetatifactor sp900066565	-0.0256049	53710.09082	-2.884285001	0.331036108	-8.712901489	2.96E-18	2.29E-17	-2.235454229	-3.533115773
CAG-269 sp900551615	-0.025025594	2370.696706	-2.109683254	0.535401388	-3.940376885	8.14E-05	0.000169614	-1.060296534	-3.159069975
Coprococcus sp900767685	-0.023519725	3362.9572	-6.121864096	0.392114294	-15.6124482	5.99E-55	1.03E-52	-5.353320081	-6.890408112
Ruminococcus_C sp000980705	-0.019974528	13037.70558	-7.354173657	0.542046852	-13.56741329	6.25E-42	3.31E-40	-6.291761828	-8.416585486
Agathobacter sp900550545	-0.019155026	5531.879431	-2.542509217	0.32276181	-7.877354569	3.34E-15	1.98E-14	-1.90989607	-3.175122364
Acetatifactor sp900766575	-0.018901082	2043.99398	-3.36603075	0.310589563	-10.83755267	2.29E-27	3.64E-26	-2.757275206	-3.974786294
Clostridium_AQ sp003481775	-0.01799408	2340.687328	1.229670818	0.238994415	5.145186412	2.67E-07	7.63E-07	1.698099872	0.761241764
Lachnospira sp000437735	-0.017406319	51983.40019	-2.339409369	0.392900902	-5.954197	2.61E-09	9.04E-09	-1.569323602	-3.109495136
SFFH01 sp900542395	-0.017260195	14284.91849	-4.853268396	0.494404108	-9.816399826	9.57E-23	1.05E-21	-3.884236345	-5.822300447
Faecalibacterium prausnitzii_M	-0.016280782	5347.103862	-2.290022084	0.357324433	-6.408803522	1.47E-10	5.74E-10	-1.589666195	-2.990377972
Ligilactobacillus salivarius	-0.016107327	4519.468496	8.502727604	0.633562412	13.42050514	4.59E-41	2.28E-39	9.744509931	7.260945276
Romboutsia timonensis	-0.015572388	20791.76748	-2.779642582	0.377805652	-7.357334563	1.88E-13	9.69E-13	-2.039143504	-3.52014166
CAG-145 sp002320005	-0.014585718	314.1765888	-2.222209081	0.260328471	-8.536173813	1.39E-17	1.00E-16	-1.711965277	-2.732452885
Blautia_A sp900763175	-0.014557926	4764.416171	-1.671646253	0.294299224	-5.680090598	1.35E-08	4.37E-08	-1.094819775	-2.248472732
CAG-269 sp000435535	-0.014294131	1190.02893	-2.698402218	0.437105107	-6.173348642	6.69E-10	2.45E-09	-1.841676209	-3.555128228
Flavonifractor plautii	-0.013919879	47765.55544	1.071367664	0.237838154	4.504608048	6.65E-06	1.59E-05	1.537530446	0.605204881
Mesosutterella multiformis	-0.013665785	7718.139932	-5.609982449	0.800795146	-7.00551505	2.46E-12	1.14E-11	-4.040423962	-7.179540936
Eubacterium_I ramulus	-0.012842495	37951.0205	-1.822149385	0.317852031	-5.732697002	9.88E-09	3.27E-08	-1.199159404	-2.445139366
F23-B02 sp001916715	-0.011876605	2077.333612	-7.6286263	0.513504752	-14.85599943	6.36E-50	5.76E-48	-6.622156986	-8.635095613
Blautia sp001304935	-0.011387965	12288.442	3.316746512	0.303621118	10.92396514	8.85E-28	1.48E-26	3.911843904	2.72164912
Agathobacter faecis	-0.010746692	324498.5748	-2.279105061	0.38797431	-5.874371068	4.24E-09	1.44E-08	-1.518675413	-3.039534708
Acetatifactor sp900066365	-0.010688828	60054.15636	-3.768438767	0.336147214	-11.21067976	3.61E-29	6.68E-28	-3.109590228	-4.427287306
Blautia_A schinkii	-0.010635752	13378.95663	-2.037803651	0.298415295	-6.82875069	8.57E-12	3.78E-11	-1.452909673	-2.622697629
Streptococcus sp000187445	-0.010417102	3354.950162	0.749820046	0.333035103	2.251474512	0.024355499	0.035457378	1.402568847	0.097071244
CAG-177 sp003514385	-0.010222192	29075.95166	-6.257018208	0.49369724	-12.67379622	8.26E-37	2.87E-35	-5.289371619	-7.224664798
SFMI01 sp004556155	-0.010121852	178.0224203	-5.047446359	0.42018016	-12.0125766	3.05E-33	7.44E-32	-4.223893245	-5.870999472
Eubacterium_R sp003526845	-0.009767701	913.643114	-5.194379451	0.437919643	-11.86148996	1.88E-32	4.27E-31	-4.336056951	-6.052701952
Enterococcus faecalis	-0.00951744	3739.977274	6.472114439	0.459935074	14.07180013	5.66E-45	3.60E-43	7.373587185	5.570641693
UBA2821 sp902763335	-0.009111525	490.1526746	-1.510895977	0.248148339	-6.088680605	1.14E-09	4.10E-09	-1.024525233	-1.99726672
Enterococcus_A raffinosus	-0.008673698	3871.421217	8.074038303	0.653219871	12.36036848	4.28E-35	1.25E-33	9.35434925	6.793727355
Eisenbergiella massiliensis	-0.008356201	8568.762531	2.175658534	0.327704738	6.639081717	3.16E-11	1.32E-10	2.817959821	1.533357248
Raoultibacter timonensis	-0.008000159	774.2434205	-3.59592612	0.276463531	-13.00687328	1.12E-38	4.63E-37	-3.054057598	-4.137794641
Enterocloster sp005845215	-0.007895462	1826.630647	2.27548816	0.283036198	8.039565883	9.02E-16	5.61E-15	2.830239108	1.720737212
Adlercreutzia celatus_A	-0.007576241	17044.77313	-2.762864928	0.501032844	-5.51433895	3.50E-08	1.09E-07	-1.780840553	-3.744889302
UBA7182 sp003481535	-0.007487899	9462.135896	-2.925148633	0.251006892	-11.65365864	2.20E-31	4.58E-30	-2.433175125	-3.417122141
Roseburia sp003470905	-0.006761451	24784.82353	-2.178312649	0.294159239	-7.405215813	1.31E-13	6.81E-13	-1.601760541	-2.754864758
Dysosmobacter sp900770295	-0.006716579	1372.786576	2.089581895	0.321144705	6.506667747	7.68E-11	3.10E-10	2.719025517	1.460138273
UMGS1901 sp900553755	-0.006407633	92.17027108	-2.787361227	0.532906984	-5.230483576	1.69E-07	4.91E-07	-1.742863539	-3.831858915
Limosilactobacillus fermentum	-0.006398906	3115.714678	6.003821711	0.642988217	9.337374398	9.88E-21	9.46E-20	7.264078616	4.743564807
UBA2882 sp900549665	-0.005914201	970.7693363	-2.296144814	0.244398355	-9.395091102	5.72E-21	5.55E-20	-1.817124038	-2.775165591
COE1 sp001916965	-0.005890746	4836.227553	-2.820204924	0.27368005	-10.30475157	6.71E-25	8.67E-24	-2.283792026	-3.356617822
Anaerostipes sp000508985	-0.005740515	1303.892107	2.178578487	0.251717207	8.654865184	4.93E-18	3.70E-17	2.671944212	1.685212762
CAG-521 sp900554675	-0.00571755	12.92478391	2.75863006	0.997492657	2.765564278	0.005682441	0.009263267	4.713715669	0.803544452
Klebsiella quasivariicola	-0.005711467	7543.503008	2.536505879	0.374287333	6.776894798	1.23E-11	5.36E-11	3.270109052	1.802902707
UBA11774 sp003507655	-0.005649416	31589.73108	-4.460917182	0.409706164	-10.88808901	1.31E-27	2.14E-26	-3.657893101	-5.263941264
Varibaculum timonense	-0.005624589	36.96936459	-4.270141149	0.832723729	-5.12792058	2.93E-07	8.30E-07	-2.63800264	-5.902279659
CAG-590 sp000431135	-0.005351493	597.5822335	-2.585627146	0.271574977	-9.520859297	1.72E-21	1.76E-20	-2.053340191	-3.117914101
Erysipelatoclostridium ramosum	-0.005125229	64028.35279	5.362485936	0.31221615	17.17555587	4.05E-66	2.32E-63	5.974429591	4.750542281
Streptococcus timonensis	-0.004873019	706.7006254	1.770183533	0.318667771	5.554949992	2.78E-08	8.73E-08	2.394772365	1.145594702
Eubacterium_F sp900539115	-0.004756578	9917.323002	-6.05752778	0.42139702	-14.37487094	7.44E-47	5.44E-45	-5.231589621	-6.88346594
Dysosmobacter sp900544105	-0.00451627	5885.54598	-3.320570149	0.347204717	-9.563724175	1.14E-21	1.18E-20	-2.640048903	-4.001091395
Roseburia sp900550935	-0.004245054	1004.965627	-1.530419992	0.269715211	-5.674207201	1.39E-08	4.51E-08	-1.001778179	-2.059061806
Levilactobacillus namurensis	-0.004199719	2.97045742	4.218277426	2.090297187	2.018027605	0.043588386	0.060695372	8.315259913	0.121294939
Ruminococcus_C sp000437175	-0.004134414	3352.194407	-5.096825589	0.396645492	-12.84982608	8.62E-38	3.37E-36	-4.319400424	-5.874250754
Alistipes sp900544265	-0.004012238	435.5213369	-1.569872264	0.380646054	-4.12423102	3.72E-05	8.12E-05	-0.823805998	-2.315938531
CAG-485 sp900556595	-0.003651165	12.50839232	-2.513320896	0.756870963	-3.320672899	0.000898007	0.00163959	-1.029853808	-3.996787985
CAG-274 sp000432155	-0.00352201	2944.097152	-3.203989981	0.490834507	-6.527638002	6.68E-11	2.70E-10	-2.241954347	-4.166025615
Eisenbergiella sp900539715	-0.003459684	700.1908307	-0.481227648	0.228565911	-2.105421785	0.035254609	0.049960984	-0.033238463	-0.929216833
CAG-552 sp000435495	-0.003376593	2.813944469	-2.708981166	1.115428997	-2.428645098	0.01515536	0.022909645	-0.522740331	-4.895222
QANA01 sp003149735	-0.003074314	583.3083021	0.569611486	0.274267149	2.076849121	0.037815487	0.05321721	1.107175097	0.032047875
Streptococcus sp902363395	-0.00302464	1503.051686	1.450573349	0.336442626	4.311502871	1.62E-05	3.71E-05	2.110000897	0.791145802
UMGS1600 sp900553295	-0.002905058	1790.866066	-5.576274969	0.450195057	-12.38635318	3.10E-35	9.34E-34	-4.693892658	-6.45865728
Citrobacter_A sp009363175	-0.002866411	1549.771159	4.065784535	0.338425526	12.01382349	3.01E-33	7.38E-32	4.729098566	3.402470503
Fannyhessea vaginae	-0.002778149	19.30031504	-1.918183603	0.698401741	-2.746533251	0.006022878	0.00976729	-0.549316192	-3.287051015
Clostridium_P perfringens	-0.002380392	1346.872151	3.396235077	0.307062364	11.06040815	1.95E-28	3.37E-27	3.998077311	2.794392843
Eisenbergiella sp900550285	-0.002327159	506.0545203	-0.788846372	0.273278905	-2.886598115	0.003894313	0.006483829	-0.253219718	-1.324473025
UBA9502 sp003480315	-0.002211144	9102.903846	-2.935946238	0.272066695	-10.79127396	3.79E-27	5.92E-26	-2.402695516	-3.46919696
UMGS1370 sp900551135	-0.002193103	657.3684361	-0.875097996	0.278890823	-3.137779821	0.001702327	0.002993657	-0.328471983	-1.421724008
Prevotella sp900553155	-0.002099749	1859.46473	-1.654165195	0.392394733	-4.215564216	2.49E-05	5.58E-05	-0.885071518	-2.423258872
Anaerococcus lactolyticus	-0.002097386	166.6429731	3.501290852	0.720185999	4.86164804	1.16E-06	3.07E-06	4.912855411	2.089726294
RC9 sp900546395	-0.00204208	272.9043581	-1.384085129	0.243559779	-5.682732745	1.33E-08	4.31E-08	-0.906707963	-1.861462295
Clostridium_J sp000821305	-0.001949133	66.58986902	1.796076043	0.367184189	4.891485244	1.00E-06	2.65E-06	2.515757054	1.076395032
Blautia_A faecis	-0.00184186	129182.8183	-1.447343561	0.3441317	-4.205783888	2.60E-05	5.81E-05	-0.772845428	-2.121841693
Enorma sp900538305	-0.001831028	44.25070505	-1.546043554	0.551058864	-2.805586943	0.005022503	0.008234318	-0.46596818	-2.626118928
Lactiplantibacillus plantarum	-0.001758647	1678.667916	6.354305093	0.638321129	9.95471527	2.41E-23	2.76E-22	7.605414506	5.103195679
CAG-590 sp900548855	-0.00172466	1133.271591	-1.227108628	0.268342562	-4.572918353	4.81E-06	1.17E-05	-0.701157206	-1.75306005
Dysosmobacter sp900544615	-0.00161532	3755.541981	-3.802305744	0.303030142	-12.54761563	4.10E-36	1.32E-34	-3.208366666	-4.396244822
UBA7173 sp900555165	-0.001554926	32.58686494	-2.228222486	0.543899231	-4.096756088	4.19E-05	9.09E-05	-1.162179993	-3.294264979
Collinsella sp900541665	-0.001546236	506.7690217	-1.906466304	0.519742578	-3.668097219	0.000244362	0.000482826	-0.887770851	-2.925161756
CAG-273 sp902406115	-0.001504172	65.559	-4.911214086	0.813108714	-6.040046065	1.54E-09	5.46E-09	-3.317521007	-6.504907165
CAG-1427 sp000435675	-0.001501461	6771.244719	-6.492356001	0.600935546	-10.80374767	3.30E-27	5.21E-26	-5.314522331	-7.67018967
Enteroscipio rubneri	-0.001428026	135.4392367	-0.819375431	0.340886805	-2.403658391	0.016231934	0.024411806	-0.151237292	-1.487513569
Lachnoclostridium_A sp003464085	-0.0014151	271.2516358	1.141378654	0.229272498	4.9782624	6.42E-07	1.74E-06	1.590752749	0.692004559
CAG-245 sp900761475	-0.001391569	901.6290005	-3.105214675	0.502653471	-6.177644951	6.51E-10	2.39E-09	-2.120013872	-4.090415477
Massilioclostridium coli	-0.001317081	2706.524264	-1.497364824	0.306753919	-4.881322556	1.05E-06	2.79E-06	-0.896127143	-2.098602505
Zag1 sp000437435	-0.001249676	7.271657189	-1.38236211	0.650413034	-2.125360407	0.033556551	0.047692197	-0.107552564	-2.657171656
Collinsella sp900548265	-0.001084056	229.3548681	-2.422750545	0.713998375	-3.39321577	0.000690772	0.00128441	-1.02331373	-3.82218736
Gordonibacter pamelaeae	-0.001077321	8491.098366	-2.503884935	0.442207967	-5.662233884	1.49E-08	4.82E-08	-1.637157319	-3.37061255
Butyrivibrio_A sp900771195	-0.001066882	49.23476034	-0.873235173	0.310607097	-2.811381903	0.00493292	0.008102904	-0.264445262	-1.482025083
Blautia_A wexlerae_A	-0.001055495	565761.7397	-0.787377556	0.336503226	-2.339881149	0.019289877	0.028536402	-0.127831232	-1.446923879
HGM11523 sp900756545	-0.000917574	54.30620026	-1.172867701	0.321408096	-3.649154187	0.000263105	0.00051837	-0.542907832	-1.80282757
Veillonella_A sp900765165	-0.000903237	149.0995171	1.889758967	0.42310836	4.466371138	7.96E-06	1.88E-05	2.719051352	1.060466581
RUG115 sp900066395	-0.000870312	38892.51435	-4.981616386	0.355012713	-14.03221969	9.90E-45	6.19E-43	-4.285791468	-5.677441303
Collinsella sp900541745	-0.000789414	2028.220339	-1.457274636	0.555053508	-2.625466943	0.008653021	0.013654078	-0.369369761	-2.545179511
Gemmiger sp900556255	-0.000748951	2501.852306	-3.997967997	0.429522861	-9.307928317	1.30E-20	1.24E-19	-3.15610319	-4.839832804
Collinsella aerofaciens_J	-0.000736829	2944.145404	-1.661515177	0.561093464	-2.961209291	0.003064336	0.005189748	-0.561771989	-2.761258366
Selenomonas_C sp002351185	-0.000708273	73.04803783	-0.98469779	0.501399673	-1.963897949	0.049541928	0.068513736	-0.00195443	-1.967441149
Collinsella sp900760905	-0.000640256	544.8544443	-1.963658181	0.494777398	-3.968770983	7.22E-05	0.000151449	-0.993894481	-2.933421882
CAG-127 sp900767585	-0.000558043	3119.313216	-3.194510663	0.368892487	-8.659733597	4.73E-18	3.56E-17	-2.471481389	-3.917539938
UMGS1537 sp900761045	-0.000557425	331.1138708	-2.417974644	0.293440911	-8.240073392	1.72E-16	1.12E-15	-1.842830458	-2.99311883
RUG14107 sp900772685	-0.000537762	220.6405563	-0.981937049	0.269256623	-3.646844553	0.00026548	0.000522152	-0.454194068	-1.50968003
CAG-83 sp900545585	-0.000406706	8930.673948	-6.132510808	0.36610499	-16.75068893	5.60E-63	1.75E-60	-5.414945027	-6.850076589
CAG-353 sp900066885	-0.000269089	1604.188899	-3.548086237	0.318668739	-11.13408942	8.56E-29	1.54E-27	-2.923495508	-4.172676966
CAG-103 sp004556965	-0.000224575	213.2320519	-2.834675905	0.363172804	-7.80530885	5.94E-15	3.42E-14	-2.122857208	-3.546494602
Blautia_A sp000285855	-0.000213691	27224.30869	-1.361055004	0.281036008	-4.842991515	1.28E-06	3.36E-06	-0.810224428	-1.911885581
UMGS902 sp900761025	-0.000190984	109.9304257	-4.220055502	0.47470874	-8.889778397	6.12E-19	5.00E-18	-3.289626372	-5.150484633
Roseburia sp900756925	-0.0001248	1451.531719	-2.698436358	0.308382904	-8.750278699	2.13E-18	1.67E-17	-2.094005866	-3.302866851
CAG-791 sp000431495	-0.000124449	286.4247739	-2.773127269	0.262958622	-10.54586933	5.31E-26	7.45E-25	-2.257728369	-3.288526168
CAG-110 sp900556935	-0.000109712	314.9366549	-2.819168441	0.305866677	-9.216984577	3.06E-20	2.81E-19	-2.219669755	-3.418667128
Blautia_A sp900066145	-0.000108374	21513.15765	-1.509296723	0.288507839	-5.231388958	1.68E-07	4.89E-07	-0.943821359	-2.074772088
UBA5905 sp002437905	-9.22E-05	477.5269117	-2.47055909	0.355840414	-6.942885042	3.84E-12	1.74E-11	-1.773111878	-3.168006302
UMGS1880 sp900555875	-8.06E-05	42.71214688	-4.357716398	0.518018673	-8.41227667	4.02E-17	2.79E-16	-3.342399799	-5.373032997
Alistipes sp902363575	-6.63E-05	928.3018699	-1.45650291	0.276627934	-5.265205471	1.40E-07	4.10E-07	-0.91431216	-1.99869366
CAG-170 sp900549635	-6.30E-05	6688.907626	-6.001683078	0.36534056	-16.4276397	1.21E-60	3.47E-58	-5.285615581	-6.717750575
UBA1777 sp900754515	-6.17E-05	183.0515986	-1.885357644	0.334543268	-5.635616753	1.74E-08	5.59E-08	-1.229652839	-2.541062448
CAG-110 sp900546075	-6.14E-05	4257.384718	-5.701628175	0.323769453	-17.6101486	2.06E-69	1.42E-66	-5.067040047	-6.336216302
CAG-238 sp900754805	-5.72E-05	812.0790886	-2.99617534	0.377784526	-7.930910695	2.18E-15	1.31E-14	-2.255717668	-3.736633011
Faecalibacterium prausnitzii_H	-5.46E-05	21806.94822	-3.098765191	0.331665858	-9.34303342	9.36E-21	9.02E-20	-2.44870011	-3.748830272
Collinsella sp900552425	-5.25E-05	281.4220634	-3.491819341	0.797484202	-4.378543592	1.19E-05	2.77E-05	-1.928750306	-5.054888376
Collinsella sp900541875	-5.19E-05	146.6917468	-2.267744168	0.641525112	-3.534926577	0.000407888	0.000783419	-1.010354949	-3.525133387
Ruminiclostridium_E sp003512525	-4.94E-05	1113.114098	-5.194440286	0.48396117	-10.73317574	7.11E-27	1.09E-25	-4.245876393	-6.143004179
Collinsella sp900757235	-4.27E-05	362.7667162	-2.729801547	0.6345105	-4.302216508	1.69E-05	3.86E-05	-1.486160967	-3.973442126
Collinsella sp902364645	-4.23E-05	411.4743553	-3.088478413	0.69115483	-4.468576761	7.87E-06	1.87E-05	-1.733814946	-4.443141881
Lachnospira eligens_A	-4.17E-05	86028.57581	-1.997644904	0.383467018	-5.209430822	1.89E-07	5.48E-07	-1.246049548	-2.749240259
UMGS1670 sp900553995	-4.14E-05	910.0561079	-3.69178748	0.434238126	-8.501758038	1.87E-17	1.33E-16	-2.840680753	-4.542894208
Faecalibacterium sp900539945	-4.14E-05	67893.83397	-3.804684821	0.406682164	-9.355425833	8.33E-21	8.04E-20	-3.00758778	-4.601781862
Collinsella sp900754745	-4.06E-05	214.7731325	-2.888737462	0.791412652	-3.650102705	0.000262135	0.000516756	-1.337568664	-4.43990626
UBA7741 sp900314575	-3.73E-05	41.66021856	-2.032417688	0.376941329	-5.391867468	6.97E-08	2.10E-07	-1.293612683	-2.771222692
Faecalibacterium prausnitzii_G	-3.54E-05	149773.301	-1.482192482	0.35123078	-4.219995986	2.44E-05	5.48E-05	-0.793780153	-2.170604812
UMGS1052 sp900548115	-3.06E-05	252.460712	-3.111945452	0.389618695	-7.987156388	1.38E-15	8.43E-15	-2.348292809	-3.875598095
CAG-302 sp000431795	-3.01E-05	3422.436575	-8.328007305	1.01554148	-8.200558488	2.39E-16	1.55E-15	-6.337546004	-10.31846861
CAG-492 sp000434335	-2.95E-05	608.3726906	-4.556672957	0.480911905	-9.475067899	2.67E-21	2.68E-20	-3.614085623	-5.499260292
Bacteroides sp900766005	-2.70E-05	457.1344964	-0.977107019	0.28089242	-3.478580939	0.000504076	0.000957996	-0.426557875	-1.527656163
CAG-1024 sp000432015	-2.59E-05	64.42860719	-3.248355833	0.428243448	-7.585301877	3.32E-14	1.82E-13	-2.408998674	-4.087712992
Eubacterium_R sp000433975	-2.55E-05	113.0022242	-3.23376694	0.474744685	-6.811591673	9.65E-12	4.24E-11	-2.303267358	-4.164266522
UBA4716 sp900556575	-2.37E-05	388.1971296	-1.740241116	0.259486707	-6.706475022	1.99E-11	8.50E-11	-1.231647171	-2.248835061
CAG-841 sp900544285	-2.29E-05	548.82563	-3.737863361	0.430143975	-8.68979592	3.63E-18	2.76E-17	-2.89478117	-4.580945553
Collinsella sp900554985	-2.12E-05	980.6381236	-1.32804671	0.304140436	-4.366557532	1.26E-05	2.91E-05	-0.731931456	-1.924161963
CAG-95 sp900066375	-2.11E-05	4460.239978	-2.77961819	0.25567437	-10.8717123	1.57E-27	2.54E-26	-2.278496425	-3.280739955
Marvinbryantia sp900550755	-2.05E-05	873.3373878	-1.59024156	0.282474771	-5.629676436	1.81E-08	5.77E-08	-1.03659101	-2.143892111
Collinsella sp900541645	-1.88E-05	200.0721204	-2.335092661	0.746421959	-3.12838152	0.001757719	0.003084756	-0.872105622	-3.7980797
Ruminococcus_E sp900755995	-1.81E-05	2716.399452	-2.843778952	0.327720477	-8.67745274	4.05E-18	3.06E-17	-2.201446817	-3.486111088
Collinsella sp900541015	-1.71E-05	2821.211598	-0.846943671	0.405026983	-2.091079623	0.036520927	0.051627857	-0.053090784	-1.640796557
Eubacterium_R sp900540235	-1.69E-05	456.6287618	-3.251017542	0.469426985	-6.925502046	4.34E-12	1.97E-11	-2.330940652	-4.171094431
Lactobacillus amylolyticus	-1.60E-05	175.2402467	6.023294818	0.841002221	7.162043892	7.95E-13	3.89E-12	7.671659171	4.374930466
UMGS1864 sp900555835	-1.59E-05	51.32719429	-4.712278832	0.794363099	-5.9321472	2.99E-09	1.03E-08	-3.155327159	-6.269230506
Enterococcus_B faecium	-1.54E-05	58044.81697	8.437440405	0.448034012	18.83214262	4.12E-79	1.42E-75	9.315587068	7.559293742
Blautia_A sp003474435	-1.46E-05	22725.0083	-3.055136338	0.308725526	-9.895962854	4.33E-23	4.90E-22	-2.450034307	-3.660238369
UMGS1494 sp900552305	-1.42E-05	57.84474362	-3.752643666	0.553411841	-6.780924054	1.19E-11	5.22E-11	-2.667956457	-4.837330875
Eubacterium_R coprostanoligenes	-1.35E-05	649.9699495	-3.992399912	0.530022598	-7.532508859	4.98E-14	2.69E-13	-2.953555621	-5.031244204
Streptococcus sp900546335	-1.30E-05	408.1979852	2.322890226	0.334073409	6.95323292	3.57E-12	1.63E-11	2.977674107	1.668106344
Clostridium_E jeddahense	-1.29E-05	64.6541211	-2.211028252	0.310737124	-7.115430001	1.12E-12	5.36E-12	-1.601983489	-2.820073014
Collinsella sp900552155	-1.27E-05	1011.353624	-1.615185568	0.343875683	-4.697004323	2.64E-06	6.65E-06	-0.94118923	-2.289181907
RUG806 sp900313475	-1.20E-05	471.8292077	-3.132515915	0.350956171	-8.92566131	4.43E-19	3.73E-18	-2.44464182	-3.82039001
Enorma massiliensis	-1.19E-05	785.1359303	-2.503211384	0.330832115	-7.566409892	3.84E-14	2.10E-13	-1.85478044	-3.151642328
CAG-485 sp900555915	-1.17E-05	746.6332346	-1.897550705	0.399278137	-4.75245331	2.01E-06	5.15E-06	-1.114965556	-2.680135854
NSJ-38 sp902363445	-1.07E-05	193.3056075	-1.03996905	0.257735794	-4.03501987	5.46E-05	0.000116951	-0.534806894	-1.545131206
UMGS1668 sp900768105	-1.05E-05	67.56696725	-4.432152328	0.49446005	-8.963620683	3.14E-19	2.69E-18	-3.463010631	-5.401294025
SFTJ01 sp004557385	-1.04E-05	92.4877793	-1.219660401	0.511697177	-2.38355898	0.017146137	0.025640895	-0.216733934	-2.222586867
Ruminococcus_E sp002493635	-1.00E-05	763.3870519	-2.461084467	0.30883411	-7.968952878	1.60E-15	9.72E-15	-1.855769612	-3.066399322
Christensenella sp001678845	-8.91E-06	100.3975755	-3.193547889	0.437017818	-7.307591957	2.72E-13	1.38E-12	-2.336992966	-4.050102812
RC9 sp900546445	-8.90E-06	40.63810522	-1.458003415	0.518441103	-2.812283606	0.004919111	0.008084873	-0.441858853	-2.474147977
CAG-533 sp900553855	-8.71E-06	12.28893268	-4.211492315	1.003750343	-4.195756787	2.72E-05	6.06E-05	-2.244141642	-6.178842988
Collinsella sp900542945	-8.31E-06	200.9084784	-2.937007969	0.642486827	-4.571312351	4.85E-06	1.18E-05	-1.677733787	-4.19628215
UMGS1696 sp900763885	-7.42E-06	130.8893209	-1.450790021	0.433971576	-3.343053093	0.00082862	0.001522607	-0.600205731	-2.30137431
Faecalibacillus faecis	-7.33E-06	12666.74601	-1.710924645	0.370583977	-4.616833836	3.90E-06	9.58E-06	-0.984580049	-2.43726924
Enterococcus_C massiliensis	-7.22E-06	105.2088815	3.11115464	0.544998417	5.708557205	1.14E-08	3.74E-08	4.179351537	2.042957743
CAG-492 sp900557195	-6.97E-06	105.5248901	-0.960212363	0.378878431	-2.53435478	0.011265461	0.017461972	-0.217610638	-1.702814088
RUG11247 sp902767315	-6.88E-06	266.0738198	-4.918756523	0.523018945	-9.40454752	5.23E-21	5.10E-20	-3.89363939	-5.943873655
Bacteroides stercorirosoris	-6.87E-06	7282.143047	-1.075437147	0.253184806	-4.247636986	2.16E-05	4.86E-05	-0.579194927	-1.571679367
Collinsella sp900757285	-6.59E-06	1082.725654	-1.211369727	0.501490297	-2.415539709	0.015711909	0.023671141	-0.228448744	-2.19429071
F23-B02 sp900545805	-6.55E-06	560.8931028	-4.182436788	0.356043841	-11.74697133	7.32E-32	1.58E-30	-3.484590861	-4.880282716
CAG-611 sp900552235	-6.38E-06	11.71936399	-4.16849908	1.037444123	-4.018046839	5.87E-05	0.000125155	-2.135108598	-6.201889562
Roseburia hominis	-6.14E-06	46538.80017	-2.56183028	0.325988123	-7.858661402	3.88E-15	2.29E-14	-1.922893559	-3.200767001
CABKMX01 sp902373595	-6.03E-06	7.720137193	-3.299007395	0.792220737	-4.164252764	3.12E-05	6.89E-05	-1.74625475	-4.851760039
Prevotella sp900546575	-5.96E-06	1685.06189	-2.306512813	0.504968891	-4.567633475	4.93E-06	1.20E-05	-1.316773785	-3.29625184
Blautia_A sp900551715	-5.90E-06	4576.81773	-2.596549342	0.313092042	-8.293246046	1.10E-16	7.37E-16	-1.982888939	-3.210209745
Collinsella sp900544095	-5.50E-06	239.9132159	-2.267925021	0.750430985	-3.02216335	0.002509751	0.00431858	-0.797080289	-3.738769752
Rs-D84 sp900550495	-5.15E-06	0	0	0	0			0	0
Prevotella sp900543585	-4.91E-06	452.2626484	-2.501205286	0.384499597	-6.505092095	7.76E-11	3.12E-10	-1.747586077	-3.254824495
Enterocloster lavalensis	-4.36E-06	3537.668251	1.015410308	0.276568511	3.671460298	0.000241169	0.000477064	1.55748459	0.473336026
Citrobacter freundii	-3.94E-06	14885.99242	6.17640666	0.591759915	10.43735221	1.67E-25	2.25E-24	7.336256094	5.016557227
Prevotella sp900554045	-3.56E-06	757.5440433	-3.20771757	0.44030846	-7.285159984	3.21E-13	1.61E-12	-2.344712989	-4.070722151
Streptococcus peroris	-3.22E-06	183.2863962	2.069463542	0.3645717	5.67642398	1.38E-08	4.46E-08	2.784024074	1.354903009
UMGS946 sp900544965	-3.07E-06	105.3397015	-2.064122248	0.295099776	-6.994658805	2.66E-12	1.23E-11	-1.485726687	-2.64251781
Acidaminococcus sp900538365	-2.78E-06	190.2972352	2.7749623	0.69391887	3.998972243	6.36E-05	0.000135012	4.135043286	1.414881315
UMGS1045 sp900547995	-2.45E-06	38.18323908	-3.225275225	0.653137119	-4.938128815	7.89E-07	2.12E-06	-1.945126473	-4.505423977
Evtepia sp004556345	-2.23E-06	9465.634868	-7.660006559	0.429264152	-17.84450558	3.19E-71	2.74E-68	-6.818648821	-8.501364297
CAG-1427 sp900551155	-1.85E-06	109.9877247	-6.42735523	1.064860293	-6.035867118	1.58E-09	5.59E-09	-4.340229055	-8.514481405
Treponema_D sp900769975	-1.80E-06	166.6153076	-0.860724132	0.385160215	-2.234717133	0.025435925	0.036867079	-0.10581011	-1.615638153
Prevotella sp900548745	-1.79E-06	2283.83462	-3.345282317	0.326687245	-10.2400151	1.31E-24	1.65E-23	-2.704975317	-3.985589317
Prevotella sp002251295	-1.71E-06	3224.056403	-2.590100588	0.455873	-5.681627528	1.33E-08	4.34E-08	-1.696589507	-3.483611668
Ruminococcus sp002438605	-1.62E-06	464.8079265	-3.446785473	0.311249023	-11.07404432	1.68E-28	2.91E-27	-2.836737389	-4.056833558
Lachnoclostridium phytofermentans_A	-1.51E-06	466.0306998	1.510843545	0.241670491	6.251667457	4.06E-10	1.52E-09	1.984517707	1.037169382
UMGS1322 sp900550765	-1.41E-06	289.4679392	-1.579133744	0.322098522	-4.902642002	9.46E-07	2.51E-06	-0.94782064	-2.210446847
Collinsella sp900541715	-1.18E-06	204.8074149	-1.874837541	0.701444824	-2.672822546	0.007521603	0.01202957	-0.500005685	-3.249669397
Coprobacter sp900545915	-9.08E-07	571.6238844	-0.797217697	0.294220508	-2.709592555	0.006736591	0.010837809	-0.220545502	-1.373889892
Enterocloster clostridioformis	-8.09E-07	20455.98988	3.453647763	0.279164577	12.37136818	3.73E-35	1.10E-33	4.000810333	2.906485192
Prevotella sp002299635	-6.04E-07	924.2476942	-3.730251335	0.463458091	-8.048734945	8.37E-16	5.21E-15	-2.821873476	-4.638629194
Lawsonibacter sp003478995	-4.81E-07	1246.275435	-1.069968942	0.251317134	-4.257445259	2.07E-05	4.67E-05	-0.577387359	-1.562550525
Acinetobacter variabilis	-3.93E-07	23.95759617	2.838056782	0.987244042	2.874726676	0.004043774	0.006716181	4.773055104	0.90305846
Blautia_A sp003477525	-2.45E-07	28895.80304	-0.800514469	0.281950782	-2.839199318	0.00452269	0.007475484	-0.247890935	-1.353138002
Alistipes sp000434235	-2.41E-07	2575.269015	-2.253292613	0.326736021	-6.896370376	5.33E-12	2.39E-11	-1.612890013	-2.893695214
NK3B98 sp900545815	-1.22E-07	822.0509307	-4.54914348	0.417264167	-10.90231042	1.12E-27	1.84E-26	-3.731305712	-5.366981248
Campylobacter fetus	-7.76E-08	153.4399158	1.80240308	0.835735354	2.156667265	0.031031599	0.044378801	3.440444373	0.164361786
CAG-314 sp900551395	-3.82E-08	24.45880565	-1.733437754	0.540680556	-3.206029395	0.001345802	0.0023961	-0.673703865	-2.793171643
Emergencia sp900066695	-1.58E-08	390.7724106	-0.863292915	0.242447406	-3.560743041	0.000369807	0.000712666	-0.388095998	-1.338489831
Enterocloster sp900770345	-2.57E-18	2407.736724	1.981162705	0.261959714	7.562852607	3.94E-14	2.16E-13	2.494603745	1.467721666
Intestinimonas butyriciproducens	3.15E-19	3336.473222	-1.988902769	0.292169734	-6.807353863	9.94E-12	4.36E-11	-1.41625009	-2.561555448
Ruthenibacterium sp900759375	8.65E-19	1335.04774	-3.149247025	0.408052414	-7.717751248	1.18E-14	6.71E-14	-2.349464294	-3.949029756
Agathobacter sp900549895	1.75E-18	1667.965652	-2.156318592	0.323478708	-6.666029441	2.63E-11	1.11E-10	-1.522300324	-2.79033686
CAG-269 sp900754285	4.66E-18	277.3627855	-3.265419554	0.623742892	-5.235201224	1.65E-07	4.80E-07	-2.042883485	-4.487955623
Klebsiella pneumoniae	7.51E-18	155546.6215	5.806231811	0.482074207	12.0442698	2.08E-33	5.18E-32	6.751097257	4.861366366
Coprobacillus cateniformis	7.41E-08	2429.774538	-0.915147997	0.304540093	-3.005016477	0.002655665	0.004535606	-0.318249415	-1.512046578
Extibacter sp001185345	1.27E-07	390.5241052	-1.564835184	0.224482225	-6.970864534	3.15E-12	1.44E-11	-1.124850022	-2.004820346
Fusobacterium_A mortiferum	1.54E-07	9651.271432	3.178205924	0.684192066	4.645195527	3.40E-06	8.42E-06	4.519222373	1.837189475
Lacrimispora sp902363835	2.87E-07	146.5281934	-0.777642266	0.191896877	-4.052396672	5.07E-05	0.000108932	-0.401524387	-1.153760144
Faecalibacterium sp900758465	8.58E-07	20846.61204	-2.701886594	0.358350046	-7.539796977	4.71E-14	2.55E-13	-1.999520503	-3.404252684
Clostridium_AP scindens	9.12E-07	9911.640915	1.547183254	0.290467113	5.326535027	1.00E-07	2.97E-07	2.116498796	0.977867711
UBA4871 sp900554535	1.38E-06	2215.22198	-1.446659297	0.256521718	-5.639519758	1.71E-08	5.48E-08	-0.943876729	-1.949441864
Faecalimonas phoceensis	1.50E-06	18418.40622	0.598794155	0.274886991	2.178328458	0.029381592	0.042247559	1.137572656	0.060015653
RC9 sp000431015	1.55E-06	400.7742783	-1.636677108	0.365456989	-4.478439757	7.52E-06	1.79E-05	-0.92038141	-2.352972805
Prevotellamassilia sp900543155	1.57E-06	678.7532913	-1.232668396	0.499459556	-2.468004428	0.013586864	0.020723886	-0.253727666	-2.211609126
Gastranaerophilus phascolarctosicola	1.70E-06	168.1994086	-2.808726213	0.436067571	-6.441034365	1.19E-10	4.67E-10	-1.954033773	-3.663418653
Fusobacterium_A sp900555485	1.95E-06	268.4558205	2.276341226	0.687678422	3.310182715	0.000932351	0.001698687	3.624190932	0.928491519
CAG-269 sp900554565	2.26E-06	107.9044045	-6.250312543	0.777951136	-8.034325363	9.41E-16	5.83E-15	-4.725528317	-7.77509677
CAG-170 sp900548625	2.27E-06	2370.175374	-4.299787148	0.334927132	-12.83797797	1.00E-37	3.88E-36	-3.643329969	-4.956244328
UMGS1384 sp900551265	2.27E-06	290.7325125	-2.999944497	0.379978856	-7.895030087	2.90E-15	1.73E-14	-2.25518594	-3.744703054
RC9 sp000435075	2.80E-06	257.9339053	-2.942339528	0.434660925	-6.769275452	1.29E-11	5.61E-11	-2.090404115	-3.79427494
CAG-41 sp900066215	2.94E-06	65736.53101	-2.025256423	0.366606796	-5.524328646	3.31E-08	1.03E-07	-1.306707104	-2.743805742
Clostridium sp900540255	3.40E-06	2495.083872	-1.169518347	0.42125847	-2.776248856	0.00549901	0.008977016	-0.343851745	-1.995184949
Lactococcus lactis_E	4.08E-06	537.9261153	1.567397483	0.349195443	4.488596619	7.17E-06	1.71E-05	2.251820551	0.882974416
CAG-484 sp900554385	4.91E-06	105.76885	-2.000571749	0.425518431	-4.70149259	2.58E-06	6.51E-06	-1.166555625	-2.834587874
CAG-488 sp900554995	6.51E-06	634.4670135	-2.733540478	0.324905057	-8.413351592	3.98E-17	2.77E-16	-2.096726567	-3.37035439
Veillonella sp900550455	7.19E-06	1198.519717	5.332267229	0.448525976	11.88842455	1.36E-32	3.12E-31	6.211378143	4.453156315
UBA1191 sp900545775	7.32E-06	517.4909848	-1.06224234	0.426853178	-2.488542654	0.012826785	0.019622303	-0.225610111	-1.898874569
UMGS1858 sp900555705	7.40E-06	1161.545009	-2.680415829	0.314696171	-8.517472017	1.63E-17	1.17E-16	-2.063611334	-3.297220324
UMGS1649 sp900553785	7.60E-06	6.720655217	-2.74998671	1.075840284	-2.556129148	0.010584383	0.016458212	-0.641339752	-4.858633667
UBA7173 sp900759895	7.90E-06	519.5900078	-0.782807457	0.37552587	-2.084563329	0.037108956	0.052372985	-0.046776753	-1.518838162
Prevotella sp900548535	7.96E-06	15675.54467	-1.809688259	0.60000376	-3.016128197	0.00256025	0.004391157	-0.633680889	-2.985695629
CAG-590 sp900552885	8.19E-06	363.476384	-1.94734534	0.283739157	-6.863153319	6.74E-12	3.01E-11	-1.391216592	-2.503474089
UMGS693 sp900544555	9.04E-06	21.90346657	-1.168607891	0.584901795	-1.997955725	0.04572146	0.063485614	-0.022200372	-2.31501541
Butyricimonas synergistica	9.18E-06	426.0115055	-0.687291378	0.333483962	-2.060942825	0.039308495	0.055227873	-0.033662813	-1.340919943
Collinsella sp900754445	9.99E-06	284.0035578	-2.97355379	0.635570993	-4.678554909	2.89E-06	7.24E-06	-1.727834643	-4.219272936
CAG-882 sp003486385	1.03E-05	893.7101973	-2.025122645	0.252899919	-8.007604945	1.17E-15	7.18E-15	-1.529438803	-2.520806487
Enterobacter cloacae_K	1.05E-05	1618.45751	5.168031332	0.592571796	8.721358938	2.75E-18	2.13E-17	6.329472053	4.006590612
Treponema_D sp002449305	1.09E-05	12.18525811	-2.32205165	0.709916808	-3.270878539	0.001072139	0.001934916	-0.930614707	-3.713488593
Butyrivibrio_A crossotus	1.16E-05	3014.409403	-3.213577477	0.270023183	-11.90111692	1.17E-32	2.71E-31	-2.684332037	-3.742822916
RUG023 sp900315435	1.19E-05	379.0888232	0.650432702	0.258118003	2.519904435	0.01173867	0.018121934	1.156343988	0.144521415
Zag1 sp000433095	1.22E-05	63.64286027	-1.286374173	0.544467185	-2.362629388	0.018145806	0.026992677	-0.21921849	-2.353529856
Prevotella sp900290275	1.25E-05	1443.845681	-4.272884328	0.495656925	-8.620648901	6.66E-18	4.93E-17	-3.301396754	-5.244371902
Emergencia sp900551775	1.28E-05	1138.525535	-1.0377493	0.223767762	-4.637617545	3.52E-06	8.73E-06	-0.599164486	-1.476334114
Bifidobacterium catenulatum	1.43E-05	10608.17884	-1.11373745	0.452200764	-2.462926956	0.013780799	0.020991753	-0.227423953	-2.000050947
Serratia liquefaciens	1.46E-05	732.2936512	1.316619687	0.509466138	2.584312458	0.009757335	0.015220381	2.315173318	0.318066057
Holdemanella sp003436425	1.47E-05	3119.403281	-2.83753925	0.43929778	-6.459261525	1.05E-10	4.17E-10	-1.976515601	-3.698562899
Providencia alcalifaciens_A	1.58E-05	101.2990668	5.740178657	0.862626585	6.654302979	2.85E-11	1.19E-10	7.430926765	4.04943055
Clostridium_AQ innocuum	1.58E-05	32257.70766	3.327912806	0.277733608	11.98239144	4.39E-33	1.06E-31	3.872270677	2.783554935
Prevotella sp900554695	1.61E-05	224.5188992	-2.000377241	0.291493083	-6.862520438	6.77E-12	3.02E-11	-1.429050798	-2.571703684
Butyricimonas virosa	1.67E-05	8063.753923	-1.186129969	0.434128676	-2.732208293	0.006291135	0.010163968	-0.335237764	-2.037022175
Prevotella sp002265625	1.67E-05	3801.972162	-3.100893996	0.509433587	-6.086944551	1.15E-09	4.13E-09	-2.102404166	-4.099383826
Limosilactobacillus antri	1.73E-05	172.4871727	5.04737294	0.716738982	7.042135375	1.89E-12	8.88E-12	6.452181345	3.642564536
GCA-900066495 sp902362365	1.95E-05	256.3812662	-0.849710494	0.375814583	-2.260983296	0.023760291	0.034672276	-0.113113912	-1.586307077
CAG-81 sp900556965	1.97E-05	507.8923129	-1.623857627	0.257355952	-6.309772961	2.79E-10	1.06E-09	-1.119439961	-2.128275293
Dysosmobacter sp001916835	2.35E-05	18853.74234	-3.000349275	0.380594097	-7.883331084	3.19E-15	1.90E-14	-2.254384845	-3.746313706
UMGS902 sp900546635	2.36E-05	191.0789146	-1.984735981	0.319096929	-6.21985297	4.98E-10	1.85E-09	-1.359306	-2.610165961
HGM13618 sp900753975	2.40E-05	123.7131033	-0.990147024	0.443991291	-2.230104609	0.025740499	0.0372771	-0.119924094	-1.860369955
Alistipes_A ihumii	2.44E-05	5637.100783	-3.510547973	0.400786067	-8.759156714	1.97E-18	1.55E-17	-2.725007281	-4.296088665
Alistipes sp001941065	2.46E-05	2338.181136	-1.001154255	0.412862947	-2.424907012	0.015312308	0.02311977	-0.191942879	-1.810365631
Collinsella sp003439125	2.56E-05	249.8705443	-3.744613625	0.789452787	-4.743302815	2.10E-06	5.38E-06	-2.197286163	-5.291941086
S5-A14a sp900553025	2.67E-05	671.0643458	-1.077397237	0.303258831	-3.552731624	0.000381253	0.000733902	-0.48300993	-1.671784545
Alistipes sp900553175	2.72E-05	281.2739932	-1.27699489	0.394102888	-3.240257628	0.001194217	0.00214286	-0.504553229	-2.049436551
Dorea_B phocaeensis	2.77E-05	1302.590694	1.469061818	0.257606887	5.702727264	1.18E-08	3.87E-08	1.973971316	0.964152319
CAG-177 sp900770255	2.78E-05	108.0008443	-4.157685025	0.571857447	-7.270492058	3.58E-13	1.79E-12	-3.036844429	-5.27852562
CAG-873 sp004552485	2.86E-05	13.12552195	-3.940339635	0.880465802	-4.475289814	7.63E-06	1.81E-05	-2.214626663	-5.666052606
CAG-390 sp003523225	2.87E-05	129.0640697	-1.589773518	0.343008038	-4.634799606	3.57E-06	8.84E-06	-0.917477764	-2.262069272
CAG-45 sp000438375	2.92E-05	4085.279157	-2.574320641	0.290392874	-8.864958035	7.65E-19	6.19E-18	-2.005150608	-3.143490674
Clostridium sp001916075	3.24E-05	469.2085384	-2.922574244	0.46768144	-6.249070406	4.13E-10	1.55E-09	-2.005918622	-3.839229865
Enterocloster sp900540675	3.45E-05	1019.452235	1.42801876	0.238262199	5.993475949	2.05E-09	7.20E-09	1.89501267	0.961024849
Blautia_A sp003471165	3.57E-05	55616.03564	-0.843344026	0.262907386	-3.207760873	0.001337727	0.002382956	-0.328045549	-1.358642502
Enterocloster citroniae	3.69E-05	6822.353061	0.473223895	0.226091345	2.093065065	0.036343347	0.051419105	0.916362931	0.030084859
Fusicatenibacter sp900772675	3.82E-05	21389.60643	-0.931594261	0.410244105	-2.270829121	0.023157324	0.033835479	-0.127515815	-1.735672707
CAG-724 sp900551005	3.85E-05	471.8950238	-2.018302417	0.318330015	-6.340283106	2.29E-10	8.73E-10	-1.394375588	-2.642229247
COE1 sp900753305	3.91E-05	2524.233917	-1.952962403	0.244019632	-8.003300337	1.21E-15	7.42E-15	-1.474683924	-2.431240881
UBA7173 sp900546835	3.94E-05	281.2383736	-1.282144462	0.33840943	-3.788737392	0.000151415	0.000306034	-0.618861979	-1.945426946
Agathobacter sp900547695	4.13E-05	18961.08091	-1.908803663	0.282249992	-6.762812115	1.35E-11	5.86E-11	-1.355593679	-2.462013647
Butyrivibrio_A sp900768755	4.30E-05	77.15904768	-1.75578605	0.247558681	-7.092403489	1.32E-12	6.29E-12	-1.270571036	-2.241001065
UBA1691 sp900544375	4.47E-05	5426.814973	-1.987482982	0.404760729	-4.910266335	9.10E-07	2.42E-06	-1.194151953	-2.780814011
Eubacterium_R sp000434995	4.64E-05	31027.84656	-6.579688604	0.537675589	-12.23728347	1.96E-34	5.27E-33	-5.525844449	-7.63353276
HGM12713 sp900754175	4.73E-05	53.61284697	-3.174468142	0.401128473	-7.913843948	2.50E-15	1.50E-14	-2.388256334	-3.96067995
CAG-317 sp900543415	4.92E-05	6048.208016	1.303638591	0.265537527	4.909432595	9.13E-07	2.43E-06	1.824092145	0.783185038
CAG-590 sp900769115	4.99E-05	1134.444112	-2.008281199	0.2806037	-7.157001846	8.25E-13	4.03E-12	-1.458297947	-2.558264451
CAG-1031 sp900752535	5.12E-05	450.2104631	-0.860291279	0.276458638	-3.111826372	0.001859338	0.003251477	-0.31843235	-1.402150209
HGM11521 sp900751885	5.24E-05	1393.166879	-1.4767055	0.231394631	-6.381762169	1.75E-10	6.74E-10	-1.023172024	-1.930238976
ER4 sp900546295	5.27E-05	2956.900669	-4.407462978	0.425298152	-10.36323096	3.64E-25	4.76E-24	-3.5738786	-5.241047357
Agathobaculum desmolans	6.20E-05	886.7376737	2.44703686	0.277698415	8.81185029	1.23E-18	9.84E-18	2.991325754	1.902747966
UMGS1601 sp900553335	7.38E-05	28.4703465	-1.309770499	0.390609912	-3.353141996	0.000798997	0.001471197	-0.544175072	-2.075365926
Coprococcus_A sp900548825	7.39E-05	11135.57838	-3.583415675	0.36862889	-9.720930105	2.46E-22	2.64E-21	-2.860903051	-4.3059283
Yersinia pestis	7.40E-05	61.1720741	4.129331417	0.656832268	6.286736533	3.24E-10	1.23E-09	5.416722662	2.841940171
UMGS1540 sp900552775	7.84E-05	111.0809913	-2.455204477	0.378674959	-6.483672661	8.95E-11	3.57E-10	-1.713001558	-3.197407397
ER4 sp900763705	7.88E-05	2389.604935	-3.723865481	0.481797504	-7.72910911	1.08E-14	6.15E-14	-2.779542372	-4.66818859
UBA9502 sp003478505	8.34E-05	8548.593003	-2.162147827	0.286437551	-7.548409147	4.41E-14	2.39E-13	-1.600730228	-2.723565426
Alistipes provencensis	8.71E-05	854.9394933	-1.138344873	0.372931836	-3.052420743	0.002270037	0.00393052	-0.407398474	-1.869291272
Bacteroides sp002491635	9.70E-05	24119.24994	-1.530877195	0.267584472	-5.721098767	1.06E-08	3.49E-08	-1.006411629	-2.05534276
Gemmiger sp900554145	0.000103659	2986.319065	-3.399794952	0.381236995	-8.917799161	4.76E-19	3.98E-18	-2.652570442	-4.147019462
Collinsella sp900542155	0.000106167	534.8407203	-3.715008323	0.509346523	-7.29367563	3.02E-13	1.52E-12	-2.716689137	-4.713327508
UMGS911 sp900546695	0.000109919	118.2591082	-4.83494317	0.541507501	-8.928672571	4.31E-19	3.65E-18	-3.773588468	-5.896297872
Collinsella sp900554155	0.000110104	366.1662895	-3.270219109	0.545940301	-5.990067232	2.10E-09	7.34E-09	-2.200176119	-4.3402621
Senegalimassilia sp900550055	0.000110112	1716.149738	-2.024063515	0.429521328	-4.712370225	2.45E-06	6.19E-06	-1.182201713	-2.865925317
CAG-110 sp900554625	0.000122872	1175.928897	-2.461477549	0.263646411	-9.336283159	9.98E-21	9.53E-20	-1.944730583	-2.978224515
UBA7160 sp900757145	0.000130387	916.9627979	-0.488156958	0.2314272	-2.109332687	0.034915875	0.049521774	-0.034559646	-0.94175427
QALR01 sp900552255	0.00013615	73.08366059	-2.163010638	0.371230153	-5.826602771	5.66E-09	1.90E-08	-1.435399538	-2.890621738
Acetatifactor sp900771995	0.000140535	2865.307979	-2.438881397	0.278375822	-8.76111072	1.93E-18	1.52E-17	-1.893264786	-2.984498007
UBA737 sp900547095	0.000149505	99.63284748	-2.623206319	0.377084379	-6.956549956	3.49E-12	1.59E-11	-1.884120936	-3.362291701
Clostridium_B sp902809985	0.000158589	1918.519406	-1.708220613	0.451223849	-3.785749836	0.000153246	0.000309553	-0.823821868	-2.592619357
Dorea formicigenerans	0.000163249	70731.11668	-1.473916746	0.319347767	-4.61539707	3.92E-06	9.63E-06	-0.847995124	-2.099838369
CAG-510 sp900551115	0.000164072	254.5799079	-0.850075256	0.249982246	-3.400542515	0.000672523	0.001251832	-0.360110054	-1.340040458
Faecalibacillus sp900544435	0.000193498	5204.803153	-1.020484279	0.347153733	-2.939574554	0.003286632	0.005549823	-0.340062963	-1.700905594
HGM13006 sp900756575	0.000194218	1899.476435	-3.771620682	0.319628398	-11.80001749	3.90E-32	8.55E-31	-3.145149023	-4.398092342
UMGS1397 sp900551425	0.000207202	200.0753569	-3.317530829	0.33726159	-9.83666961	7.83E-23	8.60E-22	-2.656498114	-3.978563545
CAG-127 sp900539705	0.000223688	4233.978057	-3.053715148	0.336436252	-9.076653104	1.12E-19	9.82E-19	-2.394300094	-3.713130201
Faecalitalea cylindroides	0.000240074	543.5860627	-2.102390994	0.314739005	-6.679791709	2.39E-11	1.01E-10	-1.485502545	-2.719279443
UMGS1603 sp900759005	0.000251244	282.5359839	-4.313626275	0.479087242	-9.003842932	2.18E-19	1.89E-18	-3.374615281	-5.252637269
CAG-83 sp900552475	0.000281832	3725.544109	-3.718193777	0.436802853	-8.512292795	1.71E-17	1.22E-16	-2.862060186	-4.574327369
UBA737 sp900549755	0.000285869	656.9752489	-4.278790205	0.470450728	-9.095086798	9.45E-20	8.35E-19	-3.356706779	-5.200873632
CAG-238 sp900542245	0.00029334	2105.924137	-3.242696187	0.398682129	-8.133537842	4.17E-16	2.64E-15	-2.461279213	-4.024113161
Marvinbryantia sp900066075	0.000346468	4319.014885	-2.435037376	0.283855108	-8.578451836	9.62E-18	7.03E-17	-1.878681363	-2.991393388
Firm-11 sp900548145	0.000371408	2411.012848	-5.064104664	0.37768622	-13.40823252	5.41E-41	2.66E-39	-4.323839672	-5.804369656
CAG-269 sp900554175	0.000389569	84.30982263	-3.570117245	0.577174717	-6.185505254	6.19E-10	2.28E-09	-2.438854799	-4.70137969
Ruminococcus_E bromii_B	0.000403448	174276.0869	-2.729994688	0.503023065	-5.427175968	5.73E-08	1.74E-07	-1.744069481	-3.715919894
Faecalimonas umbilicata	0.000432221	44834.97909	4.88984399	0.318763667	15.34002932	4.13E-53	5.79E-51	5.514620777	4.265067204
UBA1417 sp900552925	0.000437437	352.7409156	-0.882761094	0.379249073	-2.327655246	0.019930417	0.029395442	-0.139432911	-1.626089277
QAKD01 sp003343965	0.000464861	568.6252868	-5.288885063	0.401718563	-13.16564768	1.38E-39	6.52E-38	-4.50151668	-6.076253446
CAG-964 sp902789345	0.000471426	152.19069	-1.150410497	0.430550834	-2.671950456	0.007541178	0.012053264	-0.306530862	-1.994290131
UMGS1826 sp900555435	0.000484272	651.2333496	-3.483374637	0.375240253	-9.283051614	1.65E-20	1.55E-19	-2.747903741	-4.218845533
CAG-110 sp900553805	0.000491841	223.534178	-2.930935547	0.321419943	-9.118710941	7.60E-20	6.81E-19	-2.30095246	-3.560918634
SFEL01 sp004557245	0.000510391	6001.470335	-5.573171595	0.356727882	-15.62303332	5.07E-55	9.18E-53	-4.873984945	-6.272358244
Alistipes sp902388705	0.000578895	795.80627	-0.966900184	0.363630645	-2.659017318	0.007836893	0.012485283	-0.254184119	-1.679616249
Holdemania sp900120005	0.000648655	998.7217781	-1.253975947	0.383810236	-3.267176924	0.001086258	0.001957313	-0.501707884	-2.00624401
Collinsella sp003462685	0.000674046	320.6760001	-2.971381882	0.707107267	-4.202165672	2.64E-05	5.89E-05	-1.585451639	-4.357312125
Ruminococcus_E sp900314705	0.000682788	630.1845807	-3.755576448	0.330846385	-11.35142052	7.30E-30	1.43E-28	-3.107117532	-4.404035363
UBA866 sp900543295	0.000754868	1188.95925	-1.408028041	0.321276605	-4.382603711	1.17E-05	2.72E-05	-0.778325896	-2.037730187
Bacteroides_F pectinophilus	0.000769359	5998.725184	-1.610176482	0.2855118	-5.639614475	1.70E-08	5.48E-08	-1.050573353	-2.16977961
UBA644 sp002299265	0.000816332	79.68768694	-3.890686556	0.437358129	-8.895882564	5.80E-19	4.78E-18	-3.033464623	-4.747908489
Collinsella sp900751755	0.00088055	1201.182543	-4.897129079	0.842065351	-5.815616417	6.04E-09	2.02E-08	-3.246680991	-6.547577167
CAG-115 sp003531585	0.001007848	4660.839138	-6.565023026	0.59974089	-10.94643226	6.91E-28	1.18E-26	-5.389530881	-7.740515171
UBA1777 sp900549485	0.001195362	1446.255566	-3.207740315	0.293087318	-10.94465752	7.05E-28	1.19E-26	-2.633289173	-3.782191458
Firm-11 sp900540045	0.001223438	6354.394932	-5.898542387	0.388033048	-15.20113407	3.48E-52	3.85E-50	-5.137997613	-6.659087161
Blautia hansenii	0.001352777	19527.98942	3.093760762	0.294834073	10.49322668	9.28E-26	1.27E-24	3.671635545	2.515885979
CAG-83 sp900313295	0.00173043	526.028139	-3.775663796	0.336920142	-11.2064057	3.79E-29	6.97E-28	-3.115300318	-4.436027274
Coprococcus sp000433075	0.002341727	1563.958897	-1.922963987	0.27582703	-6.971629971	3.13E-12	1.44E-11	-1.382343009	-2.463584966
CAG-448 sp000433415	0.002588518	32.61356129	-3.511757239	0.576737644	-6.089002993	1.14E-09	4.09E-09	-2.381351457	-4.642163021
Ruminococcus_E sp900543095	0.002884894	735.7696901	-3.039025076	0.43347718	-7.010807535	2.37E-12	1.11E-11	-2.189409804	-3.888640348
UBA4855 sp900540365	0.003911189	8.172762504	-2.522568769	0.761438288	-3.312899823	0.00092334	0.001684055	-1.030149725	-4.014987812
HGM13006 sp900757695	0.004207207	2066.958898	-4.855337289	0.402239027	-12.07077625	1.51E-33	3.78E-32	-4.066948797	-5.643725781
Supplementary Table 1a Shapley values for the CD cases. Only the microbes that have a Shapley value not equal to 0 are included.
