# Supplementary material for: Meta-analysis of the human gut microbiome uncovers shared and distinct microbial signatures between diseases
Source: mSystems. 2024 Jul 30;9(8):e00295-24. doi: 10.1128/msystems.00295-24 (PMC11334437; doi:10.1128/msystems.00295-24)
Supplement: Table S2a — Shapley values for CRC cases. [file msystems.00295-24-s0003.txt]

	shapley mean	baseMean	log2FoldChange	lfcSE	stat	pvalue	padj	CI_95	CI_5
Fusobacterium nucleatum	-0.156210925	134.2321981	7.027698809	0.644218129	10.90888085	1.05E-27	8.01E-26	8.290366342	5.765031276
Roseburia sp900550935	-0.150867927	471.1396526	0.363381199	0.156320448	2.324591583	0.020093809	0.042775458	0.669769278	0.05699312
Allisonella pneumosintes	-0.113192195	465.6223206	6.495182736	0.549331118	11.82380266	2.94E-32	3.20E-30	7.571871727	5.418493744
Porphyromonas asaccharolytica	-0.104437982	560.4989454	9.573926611	0.716352675	13.36482287	9.71E-41	1.82E-38	10.97797785	8.169875369
Peptostreptococcus stomatis	-0.095330121	1442.974245	6.037652134	0.411330676	14.67834151	8.87E-49	4.27E-46	6.843860259	5.231444009
Fusobacterium animalis	-0.081461037	629.9448707	6.839137701	0.494933132	13.81830646	1.98E-43	5.55E-41	7.80920664	5.869068762
Fusobacterium vincentii	-0.072797678	254.0646355	6.556938139	0.528796091	12.39974774	2.62E-35	3.27E-33	7.593378478	5.5204978
Lachnospira sp900545725	-0.049520108	728.3869407	-0.350673646	0.163661402	-2.142677755	0.032138983	0.063264828	-0.029897298	-0.671449994
Porphyromonas sp900548415	-0.045158112	606.6704208	7.633143746	0.733395661	10.40794778	2.28E-25	1.33E-23	9.070599242	6.195688251
Coprococcus sp000433075	-0.043164043	1092.828296	-0.921031662	0.17256801	-5.337209731	9.44E-08	6.22E-07	-0.582798363	-1.259264962
Fusobacterium polymorphum	-0.039144129	226.8456392	5.68531536	0.506495756	11.22480355	3.08E-29	2.73E-27	6.678047042	4.692583678
Porphyromonas_A somerae	-0.034009652	898.0692095	7.315258784	0.555406454	13.17100067	1.29E-39	2.17E-37	8.403855434	6.226662133
Prevotellamassilia sp900772575	-0.032987742	713.2317022	1.099139199	0.283609186	3.875541606	0.000106388	0.000370599	1.655013204	0.543265195
Parvimonas micra	-0.031832627	3303.456409	5.652827585	0.334325252	16.90816817	3.92E-64	4.40E-61	6.308105079	4.997550091
KLE1615 sp900066985	-0.027633736	18324.67487	-0.446308767	0.187855597	-2.37580766	0.017510588	0.037753006	-0.078111796	-0.814505738
Porphyromonas uenonis_A	-0.027256875	292.5295678	5.826182065	0.725256101	8.033275497	9.49E-16	2.27E-14	7.247684023	4.404680107
CAG-882 sp900545175	-0.026895913	820.8894231	-1.048758154	0.214728807	-4.884105527	1.04E-06	5.42E-06	-0.627889692	-1.469626616
Anaerostipes sp900066705	-0.02282713	5477.467106	-1.058786164	0.204082213	-5.188037441	2.13E-07	1.29E-06	-0.658785026	-1.458787302
Porphyromonas sp900539765	-0.022492476	921.9065462	9.990822777	0.719642273	13.88304043	8.03E-44	2.46E-41	11.40132163	8.580323922
Anaerococcus obesiensis	-0.021086127	248.8100894	2.729352566	0.309919906	8.806638476	1.29E-18	4.31E-17	3.336795581	2.121909551
Marvinbryantia sp900066075	-0.019748023	2276.227824	-0.402129142	0.155787031	-2.581274833	0.009843618	0.022580055	-0.096786562	-0.707471723
HGM11788 sp900760465	-0.015539419	442.2135004	2.252897671	0.262474814	8.583290848	9.22E-18	2.83E-16	2.767348307	1.738447035
Frisingicoccus sp900757195	-0.015295047	1773.716162	3.375172331	0.311247378	10.8440185	2.13E-27	1.53E-25	3.985217193	2.765127469
Veillonella sp009929605	-0.011942655	40.60254844	2.932378517	0.54640992	5.366627528	8.02E-08	5.34E-07	4.00334196	1.861415074
Olsenella_E timonensis	-0.011073453	249.9212331	2.327889554	0.326996409	7.11900647	1.09E-12	1.63E-11	2.968802516	1.686976591
Enterococcus_A avium	-0.01098484	504.2590132	1.739793313	0.506029555	3.43812589	0.000585755	0.001749484	2.73161124	0.747975386
HGM12814 sp900770165	-0.010353144	2109.043363	-0.435873307	0.185854955	-2.345233715	0.019015156	0.040710543	-0.071597595	-0.800149018
Alistipes sp902363575	-0.01005677	936.5263805	1.608869757	0.233547931	6.888820425	5.63E-12	7.59E-11	2.066623702	1.151115813
Marvinbryantia sp014385005	-0.008721075	555.8386261	-1.145022856	0.228237712	-5.016799572	5.25E-07	2.92E-06	-0.69767694	-1.592368772
ER4 sp900317525	-0.008496857	16311.05383	1.161920477	0.290115685	4.005024682	6.20E-05	0.000226791	1.730547219	0.593293736
Porphyromonas sp900546675	-0.00776727	221.2847266	6.601057246	0.704787742	9.36602165	7.53E-21	3.14E-19	7.982441219	5.219673272
Fusobacterium_A ulcerans_A	-0.007331262	1325.19685	0.892155195	0.228894384	3.897671845	9.71E-05	0.000340786	1.340788188	0.443522203
Peptostreptococcus anaerobius	-0.007149854	201.454974	2.006393387	0.249849941	8.030393683	9.72E-16	2.31E-14	2.496099271	1.516687503
Fusobacterium_A varium_A	-0.007070731	174.4374723	0.703195399	0.340128654	2.067439453	0.038692764	0.074131818	1.369847561	0.036543237
Mediterraneibacter sp900541505	-0.006767937	692.4995154	0.940330955	0.210116493	4.475283875	7.63E-06	3.39E-05	1.352159281	0.528502628
Coprobacillus cateniformis	-0.006699969	1309.816441	0.899872483	0.239761212	3.753202921	0.000174589	0.00058231	1.369804459	0.429940506
1XD42-69 sp014287635	-0.00664211	1235.627311	-0.455267165	0.201143962	-2.263389662	0.023611679	0.049086673	-0.061024999	-0.849509332
UMGS1994 sp900553945	-0.006505752	137.3715532	-0.916234011	0.454287955	-2.01685737	0.0437104	0.081621088	-0.025829618	-1.806638403
Prevotella sp900769055	-0.00641535	143.0220468	1.202395818	0.344526264	3.489997554	0.000483025	0.001473991	1.877667295	0.527124341
UBA1181 sp900769555	-0.006306659	96.85290286	1.151678802	0.29360348	3.92256523	8.76E-05	0.000311301	1.727141623	0.576215981
Agathobacter sp000434275	-0.006087741	10737.93147	-0.590450634	0.181147778	-3.259496979	0.0011161	0.003133629	-0.23540099	-0.945500278
Prevotella sp900554695	-0.005885759	379.1734854	1.302527617	0.241112303	5.402161577	6.58E-08	4.47E-07	1.77510773	0.829947504
CAG-533 sp004563275	-0.005592156	60.05721071	-1.230621457	0.568305019	-2.165424227	0.030355212	0.060388069	-0.116743619	-2.344499294
BX12 sp902363595	-0.005315691	600.4869996	1.257481426	0.20452061	6.148433768	7.83E-10	7.65E-09	1.658341822	0.85662103
CAG-110 sp900546915	-0.005252698	682.2886176	2.778193418	0.24591665	11.29729696	1.35E-29	1.27E-27	3.260190052	2.296196785
Escherichia marmotae	-0.005243148	9992.687336	3.547759542	0.388863217	9.123412512	7.28E-20	2.76E-18	4.309931447	2.785587636
Bifidobacterium catenulatum	-0.005124615	14181.37985	-1.180106306	0.347391421	-3.397050803	0.000681163	0.002006011	-0.49921912	-1.860993491
NK3B98 sp900752305	-0.005074496	1716.924438	0.52089847	0.257521879	2.022734814	0.043100496	0.080831408	1.025641352	0.016155587
Peptacetobacter sp900539645	-0.005059204	115.7563626	-0.477973214	0.235701928	-2.027871461	0.042573369	0.080065476	-0.015997434	-0.939948994
Rothia mucilaginosa	-0.004874051	424.6908514	1.040828514	0.28744863	3.620920073	0.000293557	0.000937382	1.604227829	0.4774292
Enterocloster sp005845215	-0.004873749	1405.454061	3.769280665	0.275460331	13.68356978	1.27E-42	2.86E-40	4.309182915	3.229378416
Streptococcus constellatus	-0.00483342	484.1990574	0.704365039	0.258594016	2.723825741	0.006453054	0.015465316	1.211209311	0.197520766
Prevotella sp000435635	-0.004712773	373.086679	1.874165929	0.287419343	6.520667356	7.00E-11	8.08E-10	2.437507841	1.310824016
CAG-110 sp900556935	-0.00471204	360.2396634	1.001516507	0.199836335	5.011683728	5.40E-07	2.99E-06	1.393195723	0.609837291
Anaerosalibacter massiliensis	-0.00470953	23.95960082	1.703336444	0.384283933	4.432494569	9.31E-06	4.05E-05	2.456532952	0.950139936
CAG-917 sp000437555	-0.004566925	35.1414737	2.875593463	0.572299061	5.024634254	5.04E-07	2.82E-06	3.997299622	1.753887305
UBA10677 sp900543755	-0.004558083	235.9364024	1.901055946	0.477961419	3.977425518	6.97E-05	0.000252051	2.837860327	0.964251564
CAG-180 sp900766945	-0.004449758	73.25746451	0.522627838	0.232690341	2.246022915	0.02470254	0.050915016	0.978700906	0.06655477
Enterocloster sp900555045	-0.004252897	273.1702025	1.274847312	0.190605103	6.688421726	2.26E-11	2.83E-10	1.648433314	0.90126131
CAG-170 sp900545925	-0.00415167	18782.51975	0.900383884	0.301833275	2.983050437	0.00285391	0.007351706	1.491977103	0.308790664
Prevotellamassilia sp900556465	-0.004138931	46.1507444	1.257982457	0.368733984	3.411626028	0.000645766	0.001911786	1.980701066	0.535263849
Clostridium paraputrificum	-0.004028456	324.0743393	1.7658128	0.433533405	4.073072062	4.64E-05	0.000174805	2.615538274	0.916087326
Dorea_A longicatena	-0.003892409	56830.47413	0.525042001	0.217148026	2.417899024	0.015610408	0.034070094	0.950652133	0.099431869
Alistipes sp900768045	-0.003868489	320.4613675	0.93646875	0.235330741	3.979372795	6.91E-05	0.000250264	1.397717003	0.475220497
Clostridium_Q sp000435655	-0.003849241	290.2839788	0.97346214	0.216134969	4.503954837	6.67E-06	3.00E-05	1.39708668	0.5498376
Alistipes_A sp900546005	-0.003640006	361.9720149	2.05143872	0.288194679	7.118239402	1.09E-12	1.63E-11	2.616300291	1.486577149
Acetatifactor sp900554205	-0.003628929	495.0033434	0.822526197	0.170693316	4.818736993	1.44E-06	7.37E-06	1.157085097	0.487967297
Coprococcus eutactus	-0.003621358	8995.222718	-0.690965718	0.228099356	-3.029231346	0.002451769	0.006428743	-0.243890981	-1.138040456
Eubacterium_R sp000434995	-0.003533062	2108.614973	-1.240863138	0.298072055	-4.162963678	3.14E-05	0.00012433	-0.65664191	-1.825084366
UMGS1293 sp900550385	-0.003454113	126.8411263	0.602939607	0.29751202	2.026605871	0.042702736	0.080264005	1.186063167	0.019816047
Barnesiella sp003150885	-0.003373024	306.4783036	1.429929005	0.249672679	5.72721456	1.02E-08	8.06E-08	1.919287457	0.940570553
UMGS1590 sp900759105	-0.003367186	1660.870422	0.316919953	0.147902574	2.14276158	0.032132248	0.063264828	0.606808997	0.027030908
UBA1191 sp900543485	-0.003353538	2287.6861	1.337844975	0.228852028	5.845895221	5.04E-09	4.29E-08	1.78639495	0.889295001
GCA-900066905 sp900066905	-0.003265381	391.3373831	0.94103456	0.199624315	4.714027748	2.43E-06	1.18E-05	1.332298217	0.549770902
UMGS1688 sp900544575	-0.003155988	120.3191635	5.111389698	0.578191706	8.840302691	9.55E-19	3.22E-17	6.244645442	3.978133953
Amedibacterium intestinale	-0.003152564	292.5348174	0.926429495	0.245861283	3.768098353	0.000164496	0.000551921	1.408317609	0.44454138
Clostridium_J sp000821305	-0.00309632	25.59625369	0.906900657	0.41526678	2.183898884	0.028969679	0.058077145	1.720823545	0.092977769
Faecalibacterium prausnitzii	-0.003086543	52539.42553	0.401043764	0.195216331	2.054355613	0.039941286	0.076048569	0.783667772	0.018419756
Barnesiella sp900538555	-0.003069786	149.8326311	1.707618383	0.259425018	6.582319619	4.63E-11	5.54E-10	2.216091417	1.199145348
CAG-115 sp003507295	-0.0030648	617.6298888	-1.163381147	0.304791888	-3.816968864	0.000135101	0.00046203	-0.565989046	-1.760773248
Streptococcus sp000411475	-0.003040199	273.0915409	0.82044978	0.270069891	3.037916505	0.002382199	0.006270708	1.349786766	0.291112793
Muricomes contortus_B	-0.003018844	914.027241	1.005680184	0.251907801	3.992255026	6.54E-05	0.000238584	1.499419474	0.511940895
HGM13222 sp900757485	-0.003014044	1140.269664	1.271903132	0.226128441	5.624693324	1.86E-08	1.40E-07	1.715114877	0.828691388
Lactobacillus apis	-0.002965528	60.90390057	1.288972654	0.411441367	3.132822212	0.001731343	0.004685464	2.095397733	0.482547574
Ruminococcus sp900545125	-0.002867543	328.6191133	0.404224633	0.200430475	2.016782288	0.043718238	0.081621088	0.797068364	0.011380901
Clostridium_AQ innocuum	-0.002782631	15822.37252	2.467955531	0.291028921	8.480104058	2.25E-17	6.71E-16	3.038372216	1.897538847
UBA1777 sp900549545	-0.002781305	609.8513589	0.85589943	0.207908472	4.116712623	3.84E-05	0.000148104	1.263400035	0.448398826
Veillonella sp900538355	-0.002774593	103.7161543	2.765546641	0.50851256	5.438502131	5.37E-08	3.69E-07	3.762231258	1.768862023
Prevotella stercorea	-0.002752556	4105.044133	1.559234867	0.291131412	5.355776814	8.52E-08	5.64E-07	2.129852435	0.988617299
Ruminococcus sp900540005	-0.002726316	504.9157498	-0.620647925	0.278031026	-2.232297356	0.025595317	0.052402797	-0.075707113	-1.165588737
Dysosmobacter sp900544615	-0.00264881	3170.483891	0.496378393	0.217626638	2.28087148	0.022556053	0.047153758	0.922926604	0.069830181
Agathobacter sp900543445	-0.002617349	727.0351505	0.335131421	0.170321254	1.967642982	0.049109131	0.089948934	0.668961079	0.001301762
CAG-492 sp000434335	-0.002601404	492.3137887	-0.704121935	0.321157778	-2.19244864	0.028347128	0.057169701	-0.074652689	-1.33359118
Fusobacterium nucleatum_E	-0.002569785	283.5473844	1.935230601	0.232133823	8.33670239	7.64E-17	2.11E-15	2.390212894	1.480248307
Alistipes_A sp900240235	-0.002518359	1960.30371	0.829210049	0.293762724	2.822720453	0.004761807	0.01165226	1.404984988	0.25343511
Prevotella bivia	-0.002384078	421.2970936	1.356132457	0.307877255	4.404782857	1.06E-05	4.55E-05	1.959571878	0.752693036
Veillonella rogosae	-0.002374817	366.7440282	1.724310402	0.33786999	5.103473098	3.33E-07	1.93E-06	2.386535582	1.062085223
UMGS1795 sp900553555	-0.002320581	69.68002358	1.630319112	0.658080425	2.47738582	0.013234875	0.029515872	2.920156744	0.34048148
Erysipelatoclostridium ramosum	-0.002212142	7808.874986	1.748735431	0.307060914	5.695076615	1.23E-08	9.58E-08	2.350574822	1.146896039
CAG-590 sp900548855	-0.002197357	1039.82648	-0.5470515	0.168739139	-3.241995315	0.00118696	0.003313268	-0.216322786	-0.877780213
CAG-145 sp900542565	-0.002085073	1101.865722	1.691228751	0.338739381	4.992713703	5.95E-07	3.28E-06	2.355157939	1.027299564
Butyricimonas synergistica	-0.002060623	459.4616942	1.840225333	0.256888434	7.163519594	7.86E-13	1.21E-11	2.343726664	1.336724002
Catenibacterium mitsuokai	-0.002031563	3299.331084	1.030802147	0.294293048	3.50263845	0.000460674	0.001414748	1.607616522	0.453987772
UMGS902 sp900761025	-0.002007595	264.7541516	0.831313642	0.272575864	3.049843188	0.002289609	0.006043134	1.365562336	0.297064949
Alistipes onderdonkii	-0.001983769	59792.73861	1.92072632	0.283847909	6.766744659	1.32E-11	1.70E-10	2.477068221	1.364384419
Alistipes sp900290115	-0.001952548	579.0278902	0.735531169	0.30854882	2.383840484	0.017133027	0.037009973	1.340286857	0.130775481
Anaerococcus vaginalis_B	-0.001860004	41.39612983	2.283306638	0.535742561	4.261947446	2.03E-05	8.29E-05	3.333362056	1.233251219
Stoquefichus massiliensis	-0.001845616	71.88452383	0.844032606	0.276776603	3.049508513	0.002292161	0.006043134	1.386514747	0.301550465
Collinsella sp900757505	-0.001827782	253.8612433	1.448157146	0.483690662	2.993973749	0.002753696	0.00710441	2.396190844	0.500123448
Clostridium_P perfringens	-0.001821417	164.3797424	1.019356804	0.306622008	3.324473705	0.000885856	0.002559645	1.62033594	0.418377668
Eisenbergiella sp900550285	-0.00177546	300.8269467	0.562916022	0.180592061	3.117058514	0.001826653	0.004916841	0.916876461	0.208955582
Eisenbergiella massiliensis	-0.001773845	4807.042182	1.935930803	0.272330946	7.108743351	1.17E-12	1.73E-11	2.469699457	1.402162148
Eubacterium_R sp002493325	-0.001771574	423.936218	0.683170459	0.185375537	3.685332317	0.000228404	0.000746298	1.046506512	0.319834405
Haemophilus_D parainfluenzae	-0.001743006	792.981726	1.799681759	0.400692701	4.491426356	7.07E-06	3.16E-05	2.585039454	1.014324065
Paraprevotella sp900546665	-0.001714719	1308.381956	1.448057396	0.224059538	6.462824162	1.03E-10	1.15E-09	1.88721409	1.008900701
Mediterraneibacter sp900752395	-0.001673008	312.1688476	0.609746409	0.194275405	3.138567176	0.00169776	0.004601967	0.990526203	0.228966615
Pseudomonas aeruginosa	-0.001638909	69.41838364	0.992161723	0.470275777	2.109744477	0.034880371	0.067711776	1.913902245	0.0704212
CAG-217 sp900547275	-0.001614465	182.0617343	0.648137004	0.182426461	3.552867278	0.000381057	0.001188643	1.005692868	0.29058114
Catenibacterium sp900540665	-0.001601002	1022.738362	0.938636275	0.341859854	2.745675648	0.006038643	0.014575737	1.608681588	0.268590962
Haemophilus_D parainfluenzae_J	-0.001597984	166.5492694	1.406322031	0.497896785	2.824525231	0.004735072	0.011603679	2.382199729	0.430444333
Enterocloster aldenensis	-0.001582052	5531.798873	1.749111005	0.265039343	6.599439113	4.13E-11	5.01E-10	2.268588117	1.229633893
CAG-485 sp900767075	-0.001564342	283.2818074	1.18302817	0.259670798	4.555876821	5.22E-06	2.39E-05	1.691982934	0.674073406
Clostridium_Q sp900547735	-0.001544168	231.6907681	2.245021047	0.216845167	10.35310621	4.05E-25	2.32E-23	2.670037574	1.820004519
Parabacteroides timonensis	-0.00153966	182.0933376	1.210914838	0.213226562	5.679005587	1.35E-08	1.05E-07	1.6288389	0.792990776
Lawsonibacter sp000177015	-0.001479219	8795.255987	1.091966572	0.194164837	5.623915164	1.87E-08	1.40E-07	1.472529652	0.711403491
Brachyspira aalborgi	-0.001478163	16.96567695	1.763262176	0.665521123	2.649445848	0.008062389	0.018932017	3.067683577	0.458840775
CAG-83 sp000435975	-0.001459022	27708.23856	2.000798126	0.286845453	6.975178121	3.05E-12	4.31E-11	2.563015213	1.438581038
CAG-631 sp900762575	-0.001434599	173.7285059	1.369996258	0.406401678	3.371039867	0.00074885	0.002191947	2.166543546	0.573448969
Senegalimassilia faecalis	-0.001422195	261.8804725	0.71258659	0.324295931	2.197334356	0.027996576	0.056631346	1.348206614	0.076966566
Eubacterium maltosivorans	-0.001401336	294.4461196	2.390861047	0.313816501	7.618659446	2.56E-14	5.21E-13	3.005941388	1.775780705
Faecalibacterium sp900539885	-0.001400075	18671.9725	-0.642892079	0.19387916	-3.315942159	0.000913347	0.00262703	-0.262888926	-1.022895232
Roseburia sp900542495	-0.001374087	7168.245376	0.708498217	0.198898976	3.562100874	0.000367899	0.001150793	1.098340211	0.318656224
Faecalibacterium prausnitzii_H	-0.001342531	21399.55752	-1.284077936	0.202863592	-6.329760436	2.46E-10	2.64E-09	-0.886465297	-1.681690576
Anaerococcus rubeinfantis	-0.001329202	16.36134413	1.416748187	0.553360894	2.560260768	0.010459365	0.023798231	2.501335539	0.332160835
Robinsoniella peoriensis	-0.001327865	173.8328154	1.131744417	0.196985284	5.745324705	9.17E-09	7.33E-08	1.517835573	0.745653261
QAKW01 sp003343605	-0.001253143	283.7856652	1.253355406	0.296773117	4.223278101	2.41E-05	9.72E-05	1.835030715	0.671680096
UBA1829 sp900548385	-0.001188209	61.4757337	2.709858566	0.54148252	5.004517164	5.60E-07	3.09E-06	3.771164306	1.648552827
Anaerostipes hadrus_A	-0.001186957	18206.7743	-1.693093413	0.2609698	-6.487698622	8.72E-11	9.90E-10	-1.181592605	-2.204594222
Weissella viridescens	-0.001167989	174.5214346	1.585986863	0.315382618	5.028770689	4.94E-07	2.77E-06	2.204136794	0.967836933
HGM12619 sp900753195	-0.001166231	40.40748573	1.042365219	0.323678791	3.220369226	0.001280256	0.003550183	1.67677565	0.407954788
CAG-269 sp900552555	-0.001153584	465.4256225	-0.765925205	0.270250553	-2.834130016	0.004595063	0.01129412	-0.23623412	-1.295616289
HGM13010 sp900754965	-0.001131452	311.9951724	1.428736759	0.195859597	7.294698753	2.99E-13	5.00E-12	1.81262157	1.044851949
Blautia_A obeum	-0.001126636	51993.56335	-0.441102018	0.216236116	-2.039909088	0.041359381	0.078174795	-0.017279231	-0.864924806
UBA1417 sp002305575	-0.001099463	211.7768932	0.538050915	0.231510371	2.324089897	0.020120676	0.042805628	0.991811243	0.084290587
Streptococcus infantarius	-0.001097309	259.9572048	-0.608074658	0.250546204	-2.426996091	0.01522442	0.033335548	-0.117004098	-1.099145218
Blautia_A sp900542045	-0.001051257	370.1657527	0.894642191	0.196506523	4.552735347	5.30E-06	2.42E-05	1.279794975	0.509489407
Enterocloster citroniae	-0.001047598	4051.401293	1.037839575	0.230960623	4.493578008	7.00E-06	3.14E-05	1.490522396	0.585156755
Blautia sp900541955	-0.001035525	1111.463425	1.258022585	0.264463319	4.756888738	1.97E-06	9.78E-06	1.776370691	0.73967448
CAG-354 sp001915925	-0.001033954	927.8804254	3.017520771	0.536528876	5.62415353	1.86E-08	1.40E-07	4.069117367	1.965924174
UBA1206 sp000433115	-0.001021547	331.9196109	1.133206034	0.360119797	3.146747394	0.001650975	0.00448597	1.839040836	0.427371231
Dysosmobacter sp900556925	-0.000919908	1299.839497	1.476018357	0.264786088	5.574380326	2.48E-08	1.82E-07	1.994999088	0.957037625
UMGS1225 sp900549725	-0.00090494	323.7021232	0.674086925	0.298097646	2.261295696	0.023740953	0.049264303	1.258358311	0.089815538
Streptococcus alactolyticus	-0.000885379	101.6050666	-0.542599157	0.247486027	-2.192443605	0.028347491	0.057169701	-0.057526544	-1.02767177
Dysosmobacter sp900546705	-0.000873424	271.0044494	1.746229624	0.251203361	6.951458045	3.62E-12	5.02E-11	2.238588212	1.253871037
Eubacterium_T sp900766045	-0.000862475	70.43678845	0.96867858	0.25507542	3.797616331	0.000146094	0.000494608	1.468626402	0.468730757
Prevotella sp900540375	-0.000855697	82.81887801	0.984770202	0.390136975	2.524165266	0.011597339	0.026175521	1.749438673	0.22010173
F23-B02 sp004556755	-0.000840593	301.3640512	0.602662544	0.232131415	2.596212776	0.009425768	0.021680551	1.057640116	0.147684972
Collinsella ihuae	-0.000736303	96.4930168	1.202196892	0.272937679	4.404657127	1.06E-05	4.55E-05	1.737154742	0.667239042
Monoglobus pectinilyticus	-0.000723494	1373.329029	1.247506912	0.304466468	4.097354043	4.18E-05	0.000158868	1.844261188	0.650752635
Parabacteroides goldsteinii	-0.000707538	6211.670214	1.414825542	0.292016822	4.845013826	1.27E-06	6.51E-06	1.987178514	0.84247257
CAG-110 sp900762245	-0.000680883	226.5338179	1.141719512	0.193021831	5.914976082	3.32E-09	2.90E-08	1.5200423	0.763396724
Dialister sp900765565	-0.000672481	126.7869165	1.194156331	0.361642168	3.302038416	0.000959849	0.00273825	1.902974981	0.485337682
UMGS1241 sp900540495	-0.000633386	627.7045424	2.154792633	0.32363302	6.658135907	2.77E-11	3.43E-10	2.789113353	1.520471913
Extibacter sp001185345	-0.00062483	505.6778867	1.451950988	0.192429538	7.545364405	4.51E-14	8.69E-13	1.829112883	1.074789093
Alistipes sp900553175	-0.000621421	248.2108245	0.987402257	0.230529587	4.283191027	1.84E-05	7.58E-05	1.439240247	0.535564267
Eubacterium limosum	-0.000614014	98.4540487	2.506810876	0.424513637	5.905136268	3.52E-09	3.05E-08	3.338857605	1.674764147
UBA1691 sp900544715	-0.000593552	233.6902658	2.407114801	0.266427276	9.034791186	1.64E-19	5.83E-18	2.929312261	1.884917341
Collinsella sp900548515	-0.000576019	420.3604466	0.492122366	0.236592459	2.080042487	0.037521636	0.072133955	0.955843585	0.028401147
HGM13862 sp900760825	-0.000566909	184.2194161	1.474468453	0.425585733	3.464562691	0.000531094	0.001603268	2.30861649	0.640320416
Dialister sp900547785	-0.000521547	28.07018433	1.081693154	0.4293298	2.519492364	0.011752419	0.026444961	1.923179563	0.240206745
Bacteroides salyersiae	-0.000516206	15512.40293	2.016376148	0.311095525	6.481533763	9.08E-11	1.02E-09	2.626123377	1.406628919
UBA7182 sp003480725	-0.000474041	9476.667365	0.321395622	0.158933051	2.022207584	0.043154911	0.080888472	0.632904403	0.009886841
Veillonella_A magna	-0.000457327	6.354649697	1.435401152	0.656886107	2.185159857	0.028877128	0.057970872	2.722897923	0.147904382
UBA11471 sp900542765	-0.000451552	190.4014364	1.016221785	0.300770642	3.378726652	0.000728224	0.00213839	1.605732244	0.426711326
Ruthenibacterium lactatiformans	-0.000416901	29274.61295	1.34430321	0.253123493	5.310859113	1.09E-07	7.02E-07	1.840425256	0.848181163
UMGS1241 sp900549955	-0.00041243	112.0795038	2.256844779	0.312271001	7.227199365	4.93E-13	7.84E-12	2.86889594	1.644793617
Veillonella sp900550455	-0.000373007	72.47244658	1.296116039	0.372157141	3.48271173	0.000496363	0.001508975	2.025544035	0.566688044
UMGS1490 sp900552245	-0.00033099	65.698438	0.829950799	0.361964645	2.292905704	0.021853434	0.04594126	1.539401502	0.120500095
Leptotrichia wadei	-0.000320134	78.24340437	1.543012841	0.260467958	5.92400252	3.14E-09	2.80E-08	2.053530039	1.032495643
Bacteroides faecis	-0.000246035	26899.20052	0.929429897	0.280053442	3.318759053	0.000904184	0.002605905	1.478334644	0.38052515
Lachnoclostridium_A sp003464085	-0.000206875	189.9473118	1.78314973	0.216312512	8.243396139	1.67E-16	4.31E-15	2.207122255	1.359177206
Merdibacter sp900759455	-0.000206672	168.622744	0.751886675	0.374864665	2.005754995	0.044882394	0.083606975	1.486621419	0.017151931
Bilophila sp900550745	-0.000205937	770.4819849	1.47599932	0.297975792	4.953420246	7.29E-07	3.94E-06	2.060031872	0.891966768
Klebsiella aerogenes	-0.00017079	136.7461272	1.430057572	0.52532096	2.722254926	0.00648381	0.015527989	2.459686654	0.40042849
Anaerostipes rhamnosivorans	-0.000152137	280.6530911	2.240713772	0.266713311	8.401207145	4.42E-17	1.26E-15	2.763471861	1.717955683
CAG-313 sp003539625	-0.000115429	612.3909481	-1.174878719	0.322096026	-3.647603893	0.000264697	0.000856583	-0.543570508	-1.806186931
Acidaminococcus sp900538365	-0.000100044	75.16965711	2.87981865	0.659826854	4.364506588	1.27E-05	5.40E-05	4.173079283	1.586558017
Butyrivibrio_A sp000431815	-9.85E-05	1952.344062	-0.60841011	0.251884006	-2.415437643	0.015716313	0.034279048	-0.114717458	-1.102102762
UBA1777 sp002320035	-8.21E-05	895.2765431	1.273810361	0.194156389	6.560743979	5.35E-11	6.25E-10	1.654356884	0.893263838
Mediterraneibacter sp900555215	-7.90E-05	325.6069799	1.711090889	0.189863642	9.01220934	2.02E-19	7.09E-18	2.083223628	1.338958151
Streptococcus sp900550895	-3.59E-05	705.2148041	1.757659436	0.237976062	7.385866542	1.51E-13	2.70E-12	2.224092518	1.291226354
Duodenibacillus sp900544335	-3.35E-05	45.95899399	2.927853201	1.27206036	2.301662164	0.021354231	0.045004043	5.421091507	0.434614896
Alistipes sp002161445	-2.70E-05	933.4977985	1.269269189	0.263214559	4.82218458	1.42E-06	7.25E-06	1.785169725	0.753368653
Lacticaseibacillus rhamnosus	-2.60E-05	354.7523346	1.461052786	0.559812326	2.609897491	0.009056936	0.020989682	2.558284946	0.363820626
Fusobacterium massiliense	-2.59E-05	22.89362384	3.4267337	0.614378461	5.577561584	2.44E-08	1.80E-07	4.630915483	2.222551917
Bulleidia massiliensis_B	-2.44E-05	56.89125599	1.577452811	0.348008253	4.532802884	5.82E-06	2.63E-05	2.259548986	0.895356636
Treponema_D sp900769975	-2.42E-05	169.1181898	0.625789491	0.235958215	2.652119955	0.007998812	0.018808922	1.088267593	0.163311389
F082 sp900542475	-2.20E-05	96.90018994	2.49912413	0.455293202	5.489043368	4.04E-08	2.83E-07	3.391498806	1.606749454
Porphyromonas_A sp001808555	-1.88E-05	28.06837489	3.645780638	0.665599222	5.477441254	4.32E-08	3.01E-07	4.950355113	2.341206163
Agathobaculum sp900557315	-1.74E-05	555.6674686	1.334602398	0.180263359	7.403625495	1.33E-13	2.38E-12	1.68791858	0.981286215
Dialister sp000434475	-1.68E-05	1095.624805	4.6948168	0.408096175	11.50419211	1.26E-30	1.28E-28	5.494685303	3.894948296
Longibaculum muris	-1.61E-05	99.81163489	0.686543204	0.253996467	2.7029636	0.006872427	0.016388843	1.18437628	0.188710129
Veillonella sp003463825	-1.49E-05	144.354199	2.194728697	0.510337006	4.300547818	1.70E-05	7.07E-05	3.194989228	1.194468166
Bacteroides stercorirosoris	-1.48E-05	7250.242015	1.305046278	0.229024455	5.698283528	1.21E-08	9.42E-08	1.753934209	0.856158347
Collinsella sp900552155	-1.44E-05	771.8594561	0.400861005	0.196935152	2.035497478	0.041800842	0.07874438	0.786853902	0.014868107
Veillonella parvula_A	-1.13E-05	2607.862083	3.691067054	0.327641536	11.26556509	1.94E-29	1.77E-27	4.333244465	3.048889642
UMGS75 sp900538885	-1.12E-05	379.2487887	1.310265136	0.417815278	3.135991439	0.001712742	0.004638848	2.129183081	0.49134719
UMGS1397 sp900551425	-1.10E-05	247.6023086	0.963021777	0.237858808	4.048711859	5.15E-05	0.000192101	1.429225041	0.496818513
QALW01 sp900552055	-1.02E-05	209.8601902	0.806621176	0.346164494	2.330167273	0.019797312	0.042197558	1.485103585	0.128138767
CAG-83 sp900555735	-7.63E-06	3288.064995	1.340271699	0.24457884	5.479916832	4.26E-08	2.97E-07	1.819646225	0.860897174
Mediterraneibacter sp002314255	-7.02E-06	216.4731217	1.35129477	0.188693359	7.161326595	7.99E-13	1.22E-11	1.721133754	0.981455786
CAG-83 sp900550585	-6.23E-06	1223.952658	1.147254198	0.228723215	5.015906222	5.28E-07	2.93E-06	1.595551699	0.698956696
UMGS1537 sp900761045	-6.17E-06	575.4831755	1.406403746	0.208271967	6.752727045	1.45E-11	1.86E-10	1.814616802	0.99819069
Rothia sp001808955	-5.97E-06	151.9776715	0.793787812	0.346563953	2.290451174	0.021995176	0.046152914	1.473053159	0.114522465
Eubacterium_R sp900761545	-5.82E-06	33.91347934	0.74407482	0.353159639	2.106907862	0.035125567	0.068075822	1.436267713	0.051881928
Eisenbergiella sp900555195	-5.01E-06	1322.755685	1.829677746	0.240998948	7.592056971	3.15E-14	6.21E-13	2.302035685	1.357319808
CAG-279 sp900556245	-4.68E-06	296.2662795	1.100499869	0.196289212	5.606522429	2.06E-08	1.53E-07	1.485226724	0.715773014
ER4 sp003522105	-4.42E-06	8043.150164	1.15437391	0.282026877	4.093134391	4.26E-05	0.000161606	1.707146589	0.601601231
CAG-617 sp000431275	-4.00E-06	270.3414844	1.29000663	0.290494789	4.440722099	8.97E-06	3.91E-05	1.859376417	0.720636843
UBA1691 sp002320555	-3.51E-06	122.2075969	1.767033652	0.235035778	7.518147536	5.56E-14	1.06E-12	2.227703776	1.306363528
UMGS1338 sp900550805	-3.47E-06	1134.80915	1.215771428	0.236503204	5.140612928	2.74E-07	1.61E-06	1.679317708	0.752225148
Acutalibacter sp900755895	-3.45E-06	3555.693846	1.309413808	0.189286007	6.917647155	4.59E-12	6.27E-11	1.680414382	0.938413234
Haemophilus influenzae	-3.01E-06	24.44120953	2.14770908	0.75777557	2.834228452	0.004593648	0.01129412	3.632949197	0.662468963
Anaeromassilibacillus sp002159845	-2.62E-06	3689.042198	0.935973189	0.249555128	3.750566851	0.000176435	0.000587885	1.42510124	0.446845139
Collinsella sp900540875	-2.59E-06	511.1733188	0.527411866	0.231712219	2.276150427	0.022837008	0.047652469	0.981567816	0.073255917
CAG-485 sp900554345	-2.16E-06	39.33525869	1.611823088	0.425758741	3.78576629	0.000153236	0.000517746	2.44631022	0.777335956
Parabacteroides merdae	-2.06E-06	69611.54536	1.331164819	0.250560308	5.31275216	1.08E-07	6.96E-07	1.822263023	0.840066615
UMGS995 sp900547465	-1.97E-06	59.52389672	-2.023301196	0.573550914	-3.527674958	0.000419227	0.00129691	-0.899141405	-3.147460987
GCA-900066755 sp902363085	-1.92E-06	2006.10214	1.087491039	0.203263329	5.350158569	8.79E-08	5.81E-07	1.485887163	0.689094915
Blautia_A sp900541985	-1.88E-06	1074.720466	0.410388448	0.157318254	2.608651168	0.009089985	0.02103581	0.718732227	0.102044669
Prevotella sp900770395	-1.87E-06	399.6232362	1.261150169	0.250039209	5.043809617	4.56E-07	2.58E-06	1.75122702	0.771073319
UBA5905 sp900549155	-1.83E-06	248.8100771	0.745436174	0.235987761	3.158791667	0.001584247	0.004332588	1.207972186	0.282900162
Collinsella sp900554985	-1.61E-06	788.6338669	0.669894384	0.231611286	2.89232185	0.00382406	0.009601437	1.123852505	0.215936263
UMGS1418 sp900551595	-1.52E-06	322.0766526	1.097411908	0.31334614	3.502235283	0.000461372	0.001415602	1.711570342	0.483253473
Butyricimonas paravirosa	-1.47E-06	6832.795872	0.917196252	0.272538126	3.365386949	0.000764364	0.002235416	1.45137098	0.383021525
Longicatena caecimuris	-1.35E-06	964.2179188	-0.94009783	0.262095995	-3.586845465	0.000334703	0.001057748	-0.42638968	-1.45380598
Anaerotignum lactatifermentans	-1.31E-06	2073.218478	2.090937469	0.222805405	9.384590429	6.32E-21	2.66E-19	2.527636062	1.654238876
Beduini sp900550005	-1.27E-06	114.119896	0.976988051	0.221889548	4.403037738	1.07E-05	4.57E-05	1.411891565	0.542084538
Prevotella sp900556275	-1.25E-06	360.1483298	1.028744001	0.245891766	4.183726922	2.87E-05	0.000114301	1.510691862	0.54679614
Prevotella bergensis	-1.14E-06	950.973742	0.903999126	0.227600791	3.971862854	7.13E-05	0.000257184	1.350096676	0.457901576
Negativibacillus massiliensis	-1.01E-06	1202.731358	2.883860674	0.276534611	10.42857045	1.84E-25	1.11E-23	3.425868512	2.341852837
UBA5446 sp900546485	-7.66E-07	1382.658709	2.314495035	0.218646404	10.58556186	3.48E-26	2.25E-24	2.743041987	1.885948084
UBA2882 sp900542015	-7.27E-07	201.1742401	0.85557655	0.199945329	4.279052447	1.88E-05	7.69E-05	1.247469395	0.463683705
Alistipes senegalensis	-6.78E-07	7856.044289	0.847548661	0.22061087	3.841826391	0.000122122	0.00042149	1.279945966	0.415151357
Prevotella oralis	-6.68E-07	178.1528586	2.154551173	0.374230345	5.757286123	8.55E-09	6.90E-08	2.888042649	1.421059696
Negativibacillus sp900547455	-4.28E-07	2967.037989	1.997278745	0.307397379	6.497383791	8.17E-11	9.32E-10	2.599777607	1.394779883
Anaerotignum faecicola	-4.15E-07	13972.88949	1.105368115	0.238395879	4.636691375	3.54E-06	1.67E-05	1.572624037	0.638112192
Collinsella sp900549185	-2.87E-07	362.3362336	0.446175808	0.216304511	2.06272077	0.039139165	0.074901967	0.870132649	0.022218966
Enorma massiliensis	-2.69E-07	987.2917579	0.814789573	0.292423057	2.786338332	0.00533072	0.012950424	1.387938765	0.241640381
CAG-354 sp900759015	-2.66E-07	234.1361938	1.507917032	0.405711389	3.716723447	0.000201823	0.000666246	2.303111354	0.71272271
Prevotella sp002481295	-2.62E-07	64.35004182	1.326096666	0.64996568	2.040256442	0.041324791	0.078174795	2.600029399	0.052163933
HGM04593 sp900769465	-2.56E-07	867.0455802	1.297651113	0.2231203	5.815925812	6.03E-09	5.07E-08	1.734966901	0.860335325
Bacteroides congonensis	-2.05E-07	6006.342844	1.644012393	0.227397476	7.229686193	4.84E-13	7.74E-12	2.089711447	1.19831334
CAG-95 sp000436115	-1.88E-07	1422.646397	0.69400572	0.173834754	3.992330096	6.54E-05	0.000238584	1.034721837	0.353289602
CAG-83 sp900549395	-1.75E-07	6056.480219	1.026201725	0.239681731	4.281518331	1.86E-05	7.61E-05	1.495977917	0.556425532
Parabacteroides gordonii	-1.72E-07	658.39357	0.83461593	0.229290907	3.639987043	0.000272652	0.000876332	1.284026108	0.385205753
Bacteroides sp902362375	-1.68E-07	22434.2373	1.462195953	0.2487219	5.878838797	4.13E-09	3.53E-08	1.949690876	0.97470103
Phocaeicola sp900542985	-1.58E-07	660.1858427	0.833884938	0.247259786	3.372505297	0.000744877	0.00218221	1.318514118	0.349255757
ER4 sp900763705	-1.36E-07	1765.358767	0.841173436	0.258326337	3.256243423	0.001128969	0.003167125	1.347493056	0.334853815
CAG-115 sp900768125	-1.34E-07	525.5304573	-2.245793071	0.372402804	-6.030548232	1.63E-09	1.54E-08	-1.515883575	-2.975702567
Bulleidia sp900554555	-1.22E-07	170.5698816	1.546227715	0.262594638	5.888268418	3.90E-09	3.34E-08	2.060913205	1.031542224
Dialister sp900541485	-1.12E-07	74.50959626	1.220742107	0.296821898	4.112709052	3.91E-05	0.000150227	1.802513027	0.638971187
CAG-313 sp900539265	-9.65E-08	541.1821602	0.871529635	0.326173134	2.671984735	0.007540408	0.017817978	1.510828978	0.232230292
Anaeroglobus geminatus	-9.31E-08	88.41998834	0.778336803	0.391878065	1.986170884	0.047014353	0.086675905	1.54641781	0.010255796
CAG-145 sp900540145	-8.86E-08	1423.318041	1.664627005	0.217709104	7.646106532	2.07E-14	4.23E-13	2.091336849	1.23791716
UMGS1540 sp900552775	-8.66E-08	102.0446105	0.648774154	0.230943909	2.809228249	0.004966042	0.012116856	1.101424217	0.196124092
Gemmiger variabilis_A	-7.71E-08	787.4573655	0.429002813	0.187132397	2.292509586	0.021876255	0.045960581	0.79578231	0.062223316
Blautia_A hydrogenotrophica	-7.36E-08	1269.753213	0.658135104	0.250984625	2.622212837	0.008736085	0.020343978	1.150064969	0.16620524
Haemophilus_D parainfluenzae_M	-6.67E-08	184.9090041	1.683360812	0.47934031	3.511828191	0.000445036	0.001368727	2.622867819	0.743853805
Dysosmobacter sp900752075	-5.37E-08	1096.702068	1.587470359	0.244333143	6.497155228	8.19E-11	9.32E-10	2.06636332	1.108577398
UMGS1071 sp900548305	-5.12E-08	1000.681844	1.363377602	0.197565667	6.900883238	5.17E-12	7.00E-11	1.75060631	0.976148894
UBA4871 sp014467055	-4.52E-08	58.00349897	1.189860046	0.252739235	4.707856475	2.50E-06	1.22E-05	1.685228948	0.694491145
Murdochiella massiliensis	-4.29E-08	74.36403974	2.169719282	0.340180365	6.378143789	1.79E-10	1.96E-09	2.836472797	1.502965766
Actinobaculum massiliense	-4.04E-08	218.689939	-1.351642699	0.3920969	-3.44721598	0.000566396	0.001696169	-0.583132775	-2.120152623
Streptococcus sp900546335	-3.94E-08	278.0279605	1.956044188	0.320042291	6.111830346	9.85E-10	9.49E-09	2.583327079	1.328761297
Latilactobacillus curvatus	-3.67E-08	61.60721746	1.82131661	0.465654409	3.911305415	9.18E-05	0.000324811	2.733999251	0.908633969
V9D3004 sp002349525	-3.64E-08	536.6714336	-0.445484341	0.197042236	-2.260857121	0.023768106	0.049290316	-0.05928156	-0.831687123
Anaerobutyricum soehngenii	-3.56E-08	18605.26533	-0.471579727	0.229176579	-2.057713435	0.03961765	0.075560359	-0.022393631	-0.920765822
Enterocloster sp900543885	-3.16E-08	1454.065601	0.4365313	0.182693683	2.389416499	0.016875159	0.036546588	0.794610918	0.078451682
Bacilliculturomica massiliensis	-2.75E-08	118.0845395	1.4437414	0.206698249	6.984778082	2.85E-12	4.06E-11	1.848869968	1.038612832
Anaerosacchariphilus sp002160765	-2.54E-08	908.6061602	1.863160512	0.252678751	7.373633526	1.66E-13	2.95E-12	2.358410865	1.36791016
Lancefieldella sp900555335	-2.26E-08	62.30473966	0.880143809	0.36028453	2.442913132	0.014569244	0.03210947	1.586301487	0.173986131
CAG-110 sp900540635	-2.04E-08	1200.822955	0.622227131	0.210834528	2.9512582	0.003164822	0.008096951	1.035462807	0.208991455
Bacteroides neonati	-1.95E-08	395.2145712	1.40980225	0.214856579	6.561596844	5.32E-11	6.25E-10	1.830921144	0.988683355
Phascolarctobacterium_A sp900553055	-1.82E-08	286.0979669	1.178863904	0.274118456	4.300563788	1.70E-05	7.07E-05	1.716136077	0.641591731
Olsenella_B sp000752675	-1.58E-08	33.91619128	1.336445949	0.498078851	2.683201555	0.007292103	0.01727967	2.312680498	0.3602114
Porphyromonas sp900538385	-1.51E-08	378.5156003	7.066088684	0.678074526	10.42081425	1.99E-25	1.18E-23	8.395114755	5.737062612
Collinsella sp900754445	-1.44E-08	214.1215326	0.996333857	0.342633258	2.907872586	0.003638966	0.009184575	1.667895041	0.324772672
UMGS731 sp900544985	-1.28E-08	33.84503605	1.19162351	0.326810279	3.646224087	0.000266122	0.000859543	1.832171656	0.551075364
Angelakisella sp003453215	-1.27E-08	614.2431597	0.744508295	0.194129442	3.83511274	0.000125507	0.000431846	1.125002001	0.364014589
Parvimonas sp001553085	-1.27E-08	223.7780845	4.186273997	0.374533969	11.17728789	5.27E-29	4.55E-27	4.920360576	3.452187418
Alistipes sp900768015	-1.27E-08	17.42622953	1.412428161	0.643369062	2.195362263	0.028137622	0.056882531	2.673431523	0.151424798
Serratia marcescens_I	-1.16E-08	40.93105159	1.220338495	0.593267855	2.056977273	0.039688412	0.075609788	2.383143491	0.057533499
UBA1822 sp002314995	-1.12E-08	1187.1025	2.010954059	0.239933915	8.381283067	5.24E-17	1.46E-15	2.481224533	1.540683586
Pantoea agglomerans	-1.09E-08	27.42251336	2.070671432	0.740132559	2.797703475	0.005146734	0.012525816	3.521331248	0.620011617
UBA5394 sp003150565	-8.93E-09	448.2616606	2.734988333	0.361841589	7.558524	4.08E-14	7.90E-13	3.444197848	2.025778819
Serratia liquefaciens	-8.22E-09	48.184024	1.443586844	0.407081739	3.546184229	0.000390853	0.001216949	2.241467054	0.645706635
43-108 sp001915545	-7.71E-09	427.002157	1.547780363	0.270919152	5.71307105	1.11E-08	8.68E-08	2.078781901	1.016778825
Collinsella sp003487125	-7.04E-09	1210.572951	0.468061484	0.227547577	2.056982943	0.039687867	0.075609788	0.914054735	0.022068234
Fusobacterium_A sp900555485	-6.37E-09	4.46897103	2.328900684	0.892832234	2.608441538	0.009095555	0.02103581	4.078851862	0.578949507
Bariatricus massiliensis	-4.67E-09	410.1810239	1.398216656	0.227137517	6.155815526	7.47E-10	7.32E-09	1.84340619	0.953027122
Clostridium sp900759995	-3.61E-09	178.6593335	1.172745773	0.305999176	3.832512847	0.000126841	0.000435992	1.772504158	0.572987388
Collinsella sp900554585	-3.47E-09	347.3782238	0.59728562	0.196293505	3.042819067	0.002343732	0.006174269	0.98202089	0.21255035
CABKMX01 sp902373595	-3.30E-09	12.64844795	1.188746461	0.464244476	2.560604429	0.010449025	0.023790759	2.098665633	0.278827288
Massilistercora sp902406105	-2.07E-09	422.0424689	1.158712227	0.247680515	4.678253473	2.89E-06	1.39E-05	1.644166036	0.673258419
Caproiciproducens sp000752215	-2.05E-09	123.1047126	1.177993148	0.203353029	5.79284781	6.92E-09	5.72E-08	1.576565085	0.779421212
Collinsella sp900551665	-1.77E-09	242.5656902	-1.088382335	0.340595085	-3.195531531	0.001395735	0.003848258	-0.420815967	-1.755948702
Ruminococcus_G gauvreauii	-1.71E-09	307.8157867	1.10032458	0.216657581	5.078634097	3.80E-07	2.17E-06	1.524973439	0.67567572
QALW01 sp003150515	-1.24E-09	190.310711	2.177497894	0.350692611	6.209135371	5.33E-10	5.28E-09	2.864855411	1.490140377
CAG-177 sp000431775	-9.42E-10	426.419961	0.728909439	0.210884455	3.456439869	0.000547361	0.001646478	1.142242972	0.315575907
CAG-83 sp001916855	-8.39E-10	29058.82172	2.356410083	0.308100475	7.64818712	2.04E-14	4.19E-13	2.960287014	1.752533153
Fenollaria sp900539225	-4.89E-10	11.92433453	1.345675899	0.62726617	2.145302844	0.031928641	0.062924242	2.575117593	0.116234205
Blautia coccoides	-4.64E-10	1401.830082	0.43659249	0.213969566	2.040442007	0.041306322	0.078174795	0.855972839	0.017212141
UBA7597 sp900542935	-4.62E-10	403.1465299	-0.934290056	0.471137712	-1.983050885	0.047361746	0.087174567	-0.010860141	-1.857719971
Blautia_A sp900551075	-1.23E-10	717.0992661	0.760167525	0.19163061	3.966837688	7.28E-05	0.000262384	1.13576352	0.38457153
Slackia_A sp900555495	-1.01E-10	114.1698256	0.499041243	0.252259531	1.978284987	0.047896566	0.088014834	0.993469924	0.004612562
UMGS1975 sp900556815	-8.29E-11	187.7272075	2.232366321	0.310525204	7.189002038	6.53E-13	1.01E-11	2.84099572	1.623736922
Streptococcus oralis_W	-5.61E-11	561.3061283	0.593356419	0.285115261	2.081110694	0.037423775	0.072069086	1.15218233	0.034530507
Parabacteroides sp000436495	-3.19E-11	473.061731	1.842344952	0.276687977	6.658565269	2.77E-11	3.43E-10	2.384653387	1.300036518
Parabacteroides chinchillae	-8.42E-12	358.4686325	0.981290068	0.237875214	4.125230412	3.70E-05	0.000143055	1.447525487	0.515054648
Prevotella melaninogenica	-7.01E-12	1353.588553	0.515703719	0.231462649	2.22802133	0.025879093	0.052823426	0.969370511	0.062036927
TF01-11 sp003524945	-9.53E-19	2379.171727	0.847739844	0.208829563	4.059481972	4.92E-05	0.000184472	1.257045787	0.438433902
CAG-110 sp900549495	-8.14E-19	251.1099107	0.708959649	0.208113193	3.406605994	0.00065776	0.001942178	1.116861507	0.301057792
CAG-41 sp900066215	-8.08E-19	28646.11315	-0.458935387	0.215964394	-2.125051171	0.033582343	0.065684259	-0.035645176	-0.882225599
Eisenbergiella sp900548905	-7.66E-19	293.8537332	2.503261767	0.235973943	10.60821263	2.73E-26	1.84E-24	2.965770696	2.040752838
Clostridium disporicum_A	-4.89E-19	269.3045427	1.502081965	0.353715151	4.246586447	2.17E-05	8.85E-05	2.19536366	0.808800269
UMGS1975 sp900546685	-4.50E-19	2435.815815	1.601203133	0.230722567	6.939950246	3.92E-12	5.40E-11	2.053419363	1.148986902
UMGS1603 sp900759005	-3.77E-19	1076.189662	1.083412788	0.310343451	3.49101225	0.000481194	0.001471067	1.691685951	0.475139625
UMGS905 sp900546735	-3.61E-19	146.9222958	0.906369344	0.195302688	4.640844189	3.47E-06	1.64E-05	1.289162613	0.523576076
Ruminococcus_B gnavus	-3.13E-19	26591.91931	1.00604298	0.302847957	3.321940784	0.000893937	0.002580783	1.599624976	0.412460984
Enterococcus_C dispar	-2.81E-19	21.91541103	2.325055783	0.807780815	2.878325085	0.003997929	0.009963797	3.90830618	0.741805385
Collinsella sp900760905	-2.53E-19	398.2274009	0.765872191	0.214808277	3.565375601	0.000363335	0.001138631	1.186896414	0.344847967
Parolsenella sp900544655	-1.71E-19	116.2843101	1.339504303	0.367831067	3.641629064	0.000270918	0.000873079	2.060453194	0.618555412
Borkfalkia sp900761665	-1.26E-19	25.60485871	1.240904982	0.569768445	2.177911032	0.029412661	0.058825322	2.357651133	0.12415883
UBA11524 sp000437595	-1.23E-19	62825.8838	-1.458948478	0.362741184	-4.02200947	5.77E-05	0.000212652	-0.747975757	-2.169921199
Anaerobutyricum sp002161065	-9.23E-20	468.1176199	1.614458537	0.204655058	7.888681323	3.05E-15	6.91E-14	2.015582452	1.213334623
Angelakisella sp004557855	-8.98E-20	1915.322423	1.608102608	0.232020651	6.930859824	4.18E-12	5.73E-11	2.062863084	1.153342132
Phascolarctobacterium sp900544795	-7.54E-20	189.9908957	1.096444784	0.496125737	2.210013919	0.027104196	0.05505744	2.068851229	0.12403834
Lawsonibacter sp900553135	-7.32E-20	466.9346349	1.739808501	0.224463787	7.750954074	9.12E-15	1.97E-13	2.179757522	1.299859479
Pseudoruminococcus massiliensis	-5.84E-20	6116.530158	0.678581169	0.268470287	2.527583873	0.011485039	0.025939418	1.204782933	0.152379406
Lawsonibacter sp900066825	-4.61E-20	14555.86401	0.937953627	0.190193603	4.931572948	8.16E-07	4.37E-06	1.310733089	0.565174165
Faecalibacterium prausnitzii_I	-2.50E-20	19868.89677	-0.5324611	0.174331009	-3.054310891	0.002255782	0.005975252	-0.190772322	-0.874149877
Staphylococcus aureus	-2.37E-20	17.29449685	2.328925871	0.946299243	2.461088169	0.013851632	0.030749423	4.183672387	0.474179355
UMGS1326 sp900550775	1.15E-21	43.77654124	1.662389786	0.347242146	4.787407885	1.69E-06	8.54E-06	2.342984392	0.981795181
Porphyromonas_A sp900541275	2.46E-20	89.23947191	0.695562061	0.240485345	2.892326183	0.003824007	0.009601437	1.166913338	0.224210784
TF01-11 sp000436755	3.88E-20	6998.941276	-0.962182206	0.191680397	-5.019721489	5.17E-07	2.88E-06	-0.586488629	-1.337875783
D5 sp900113995	4.21E-20	961.6356209	3.11052619	0.273501956	11.37295775	5.70E-30	5.49E-28	3.646590024	2.574462356
Methanobrevibacter_A smithii	6.94E-20	26419.76057	1.461168568	0.471093907	3.101650322	0.001924451	0.005150198	2.384512625	0.537824511
Anaerosporobacter mobilis	7.15E-20	94.28619944	0.76368041	0.212031544	3.601730173	0.000316106	0.001001796	1.179262237	0.348098584
Butyricicoccus_A sp002395695	7.94E-20	1216.857499	-1.622156292	0.247544966	-6.552976277	5.64E-11	6.56E-10	-1.136968158	-2.107344426
UMGS902 sp900546635	8.17E-20	153.1184838	0.63370158	0.171645203	3.691927108	0.000222561	0.000729326	0.970126178	0.297276981
RC9 sp900760425	8.69E-20	91.55231569	1.442048982	0.316411873	4.557505911	5.18E-06	2.38E-05	2.062216253	0.82188171
Alistipes sp900550375	1.51E-19	138.5856275	0.991381778	0.27451536	3.611389096	0.000304561	0.000967937	1.529431883	0.453331672
Streptococcus rubneri	1.86E-19	319.1909659	0.666930303	0.274539787	2.429266482	0.015129408	0.033170587	1.205028285	0.12883232
Campylobacter_B ureolyticus	2.59E-19	31.68534979	3.59811605	0.762916151	4.716266717	2.40E-06	1.17E-05	5.093431705	2.102800394
CAG-475 sp900547975	4.19E-19	97.93920295	1.192552643	0.364642533	3.270470492	0.001073687	0.003029685	1.907252007	0.477853279
UBA1081 sp900543395	5.49E-19	89.84513011	0.534329968	0.255445576	2.091756597	0.036460295	0.07045508	1.035003296	0.03365664
Coprobacter secundus	1.19E-18	2626.495396	1.312504705	0.270926926	4.844497084	1.27E-06	6.51E-06	1.843521481	0.78148793
Lacticaseibacillus paracasei	3.77E-18	510.9145827	-1.596945653	0.383051119	-4.16901446	3.06E-05	0.00012136	-0.84616546	-2.347725846
Yersinia kristensenii	4.78E-12	40.7070911	3.068893736	0.805045921	3.812072896	0.000137806	0.000470326	4.646783741	1.491003731
Hafnia paralvei	3.13E-11	190.9459997	1.402472009	0.693877675	2.021209299	0.043258104	0.081036847	2.762472251	0.042471766
Dysosmobacter sp900548505	4.09E-11	1958.92971	2.146994433	0.219193431	9.794976184	1.18E-22	5.54E-21	2.576613557	1.717375309
Acidaminococcus sp000437815	4.69E-11	63.5912479	2.117640367	0.723363074	2.927493043	0.003417067	0.008696113	3.535431991	0.699848742
Streptococcus sp902373455	1.08E-10	1000.117071	0.597195006	0.295213862	2.022923322	0.043081054	0.080831408	1.175814174	0.018575837
Enterocloster sp900547035	1.77E-10	1272.747329	1.283412556	0.230547726	5.566797723	2.59E-08	1.90E-07	1.735286099	0.831539013
Yersinia intermedia	2.05E-10	44.27069843	2.948075713	0.663636225	4.442306796	8.90E-06	3.90E-05	4.248802714	1.647348712
Marvinbryantia sp900550755	2.29E-10	1013.177456	1.164470235	0.21164932	5.501885085	3.76E-08	2.67E-07	1.579302902	0.749637569
Olsenella_B sp900770865	3.47E-10	34.66667543	1.267912997	0.533273964	2.377601538	0.017425645	0.037593905	2.313129967	0.222696028
Eubacterium_R sp900540235	3.83E-10	241.2868829	-0.704211994	0.247896119	-2.840754413	0.004500696	0.011101936	-0.218335601	-1.190088388
Ligilactobacillus ruminis	4.68E-10	161.7735892	-1.127021998	0.226027321	-4.986220224	6.16E-07	3.37E-06	-0.68400845	-1.570035547
CAG-831 sp900544175	7.27E-10	208.9731226	2.372928541	0.285981018	8.297503663	1.06E-16	2.89E-15	2.933451336	1.812405747
UBA1409 sp002338885	8.06E-10	315.2465054	0.623945505	0.203726195	3.062667047	0.00219374	0.005829229	1.023248848	0.224642162
Dysgonomonas mossii	9.58E-10	35.4979453	1.572913577	0.503537704	3.12372552	0.00178577	0.004821149	2.559847477	0.585979676
Enterobacter ludwigii	1.10E-09	152.8813244	3.002993998	0.577982637	5.195647419	2.04E-07	1.24E-06	4.135839968	1.870148029
Pseudomonas_E juntendi	2.07E-09	15.60680547	1.670614732	0.764552085	2.1850895	0.028882285	0.057970872	3.169136818	0.172092647
CAG-460 sp000438075	2.43E-09	67.63335842	-1.305512605	0.565808766	-2.30733895	0.021035932	0.044444337	-0.196527423	-2.414497788
Firm-11 sp900553905	2.64E-09	2112.078322	2.819156865	0.321098762	8.779718895	1.64E-18	5.41E-17	3.448510438	2.189803292
Ruminococcus_C sp000433635	3.09E-09	9734.345711	-0.818792661	0.394142279	-2.07740378	0.037764308	0.072517793	-0.046273794	-1.591311528
CAG-873 sp900540625	3.48E-09	87.63413891	2.778474511	0.697448113	3.983772351	6.78E-05	0.000246734	4.145472813	1.411476208
Duncaniella sp001701225	3.49E-09	48.56861358	-1.198829569	0.588485842	-2.037142585	0.041635756	0.078565063	-0.045397319	-2.35226182
Clostridium saudiense	3.97E-09	3224.742975	2.015980197	0.375630618	5.366921911	8.01E-08	5.34E-07	2.752216209	1.279744185
QAMM01 sp900552945	4.59E-09	627.5734433	1.582704866	0.216863937	7.298146884	2.92E-13	4.97E-12	2.007758183	1.15765155
Acetatifactor sp900066365	5.26E-09	38636.66842	0.524537584	0.239648001	2.188783474	0.028612581	0.05760097	0.994247666	0.054827502
Porphyromonas sp900539155	6.55E-09	315.876496	6.706285553	0.518124436	12.94338789	2.56E-38	3.93E-36	7.721809448	5.690761659
Alistipes sp000434235	6.95E-09	9339.138833	2.388488625	0.298872321	7.99166888	1.33E-15	3.12E-14	2.974278374	1.802698876
Anaerococcus nagyae	7.25E-09	12.38213857	1.483866096	0.579194807	2.561946479	0.010408736	0.023715038	2.619087917	0.348644274
Streptococcus mitis_D	7.42E-09	127.2818582	1.142385086	0.302222431	3.779948037	0.000156861	0.000528407	1.734741051	0.550029121
UBA5446 sp900544295	7.86E-09	8599.823332	4.778862031	0.273236627	17.48982954	1.71E-68	5.78E-65	5.31440582	4.243318242
UBA738 sp004557735	7.93E-09	699.5596549	1.278480014	0.276474166	4.624229564	3.76E-06	1.77E-05	1.820369381	0.736590648
Bacteroides graminisolvens	8.14E-09	158.451287	1.241490553	0.239547128	5.182656815	2.19E-07	1.32E-06	1.711002923	0.771978183
RUG11247 sp902767315	9.20E-09	690.369209	1.292657593	0.354922631	3.64208275	0.000270441	0.000872658	1.988305951	0.597009236
CAG-485 sp900759795	1.17E-08	42.66690899	0.930740201	0.454885993	2.04609554	0.040746972	0.077320646	1.822316748	0.039163655
Bifidobacterium infantis	1.54E-08	48188.39985	-1.286945776	0.30323393	-4.244069177	2.20E-05	8.93E-05	-0.692607273	-1.881284279
Enterobacter_D kobei_A	1.68E-08	205.9153552	3.163533154	0.521521162	6.065972745	1.31E-09	1.25E-08	4.185714632	2.141351677
UBA1691 sp900552985	1.75E-08	331.9091665	1.281130366	0.238597596	5.369418578	7.90E-08	5.27E-07	1.748781655	0.813479078
UCG-010 sp003150215	1.88E-08	2290.954417	0.768510464	0.329347088	2.333436339	0.019625256	0.041857282	1.414030757	0.122990171
UBA5446 sp900546615	1.89E-08	1170.116799	3.706999314	0.269851278	13.73719386	6.08E-43	1.46E-40	4.235907819	3.17809081
UMGS1532 sp900552605	2.17E-08	755.7448268	0.91990969	0.184886707	4.975531796	6.51E-07	3.54E-06	1.282287636	0.557531744
Odoribacter sp900541415	2.25E-08	57.915721	1.296885479	0.333894012	3.884123205	0.0001027	0.000359236	1.951317742	0.642453216
Lancefieldella sp902373375	2.69E-08	34.71474044	1.558885817	0.451796574	3.450415308	0.000559725	0.001677682	2.444407103	0.673364531
Amedibacillus dolichus	2.86E-08	462.3065983	0.781222041	0.199927339	3.90752982	9.32E-05	0.000328205	1.173079626	0.389364455
Clostridioides difficile_A	2.86E-08	28.51276383	1.515288807	0.509462277	2.974290494	0.002936669	0.00753611	2.513834869	0.516742744
UMGS1603 sp900553265	3.32E-08	1596.647474	0.688282029	0.314372477	2.189383862	0.028568952	0.057547494	1.304452085	0.072111973
CAG-433 sp000433675	3.32E-08	186.9566579	-2.090831377	0.657360153	-3.180648183	0.00146946	0.004038319	-0.802405477	-3.379257277
CAG-269 sp001916005	3.41E-08	632.2376508	-0.991586009	0.485720407	-2.041474879	0.041203648	0.078099327	-0.039574012	-1.943598006
Pauljensenia sp000308055	3.45E-08	295.544001	0.89783775	0.291052839	3.084792962	0.002036939	0.005433986	1.468301315	0.327374185
F23-B02 sp900545805	3.49E-08	1244.592152	1.526891381	0.271000815	5.634268589	1.76E-08	1.33E-07	2.058052978	0.995729783
UBA1394 sp900066845	3.83E-08	5000.34969	1.371092824	0.35368215	3.876624317	0.000105916	0.000369336	2.064309839	0.67787581
Lawsonibacter sp900766145	4.19E-08	726.6167175	2.260892194	0.253402863	8.922125683	4.57E-19	1.59E-17	2.757561806	1.764222582
Massilistercora timonensis	4.68E-08	1049.137583	1.367391836	0.249817762	5.473557296	4.41E-08	3.07E-07	1.85703465	0.877749022
UMGS1241 sp900550525	4.81E-08	128.0920094	1.892718107	0.272648734	6.941965508	3.87E-12	5.34E-11	2.427109626	1.358326589
UMGS1872 sp900555795	4.85E-08	476.1560639	2.026558639	0.215490723	9.404389246	5.23E-21	2.23E-19	2.448920456	1.604196821
UMGS268 sp900540175	5.75E-08	208.6165652	0.694421927	0.264768759	2.622748734	0.008722357	0.020329769	1.213368694	0.17547516
Phocaeicola dorei	5.97E-08	545875.6039	1.267700424	0.225315364	5.62633814	1.84E-08	1.39E-07	1.709318537	0.826082311
UBA5446 sp004553625	6.44E-08	3423.577101	5.468679504	0.356876851	15.32371598	5.31E-53	2.98E-50	6.168158132	4.769200876
Parabacteroides acidifaciens	6.79E-08	803.4563038	1.381669174	0.239116721	5.778220645	7.55E-09	6.15E-08	1.850337948	0.913000401
UMGS1322 sp900550765	6.94E-08	493.956353	1.7295276	0.241739159	7.154519787	8.40E-13	1.28E-11	2.203336352	1.255718847
Parabacteroides sp900548175	7.69E-08	1365.698662	0.828126747	0.22505675	3.679635233	0.000233568	0.000760223	1.269237978	0.387015517
UBA5905 sp002437905	7.78E-08	592.3380329	1.149201771	0.216859727	5.29928626	1.16E-07	7.42E-07	1.574246836	0.724156706
Desulfovibrio piger	8.27E-08	3157.091301	2.9530041	0.568130267	5.19775881	2.02E-07	1.23E-06	4.066539423	1.839468777
Granulicatella sp001058355	8.49E-08	259.7192264	0.764982703	0.26797037	2.854728694	0.004307361	0.010656215	1.290204628	0.239760779
Peptostreptococcus sp000758885	1.14E-07	37.65703356	2.834479375	0.555759379	5.100191708	3.39E-07	1.96E-06	3.923767758	1.745190993
Collinsella sp900542825	1.15E-07	128.0552433	0.789294063	0.38302454	2.060687975	0.039332818	0.075187223	1.540022161	0.038565965
Akkermansia sp001580195	1.17E-07	2851.544299	3.778909741	0.456662821	8.275054524	1.28E-16	3.41E-15	4.673968869	2.883850612
CAG-390 sp900753295	1.20E-07	166.9824993	0.903002	0.344478007	2.621363282	0.008757888	0.020355112	1.578178895	0.227825106
HGM12669 sp900761935	1.25E-07	1135.158454	1.218913091	0.267949258	4.549044466	5.39E-06	2.46E-05	1.744093638	0.693732545
Enterocloster sp001517625	1.27E-07	2843.787154	-0.864500073	0.225053712	-3.841305553	0.000122382	0.000421954	-0.423394798	-1.305605348
Mt11 sp001282665	1.34E-07	16.59938333	2.044390718	0.471067726	4.339908266	1.43E-05	6.01E-05	2.96768346	1.121097975
CAG-605 sp000433475	1.36E-07	38.06745671	-2.921861545	0.624558163	-4.678285732	2.89E-06	1.39E-05	-1.697727545	-4.145995545
Caecibacter massiliensis	1.64E-07	191.337306	2.747763671	0.458404342	5.994192072	2.04E-09	1.89E-08	3.646236181	1.849291161
Klebsiella quasivariicola	1.69E-07	271.5725626	0.846852489	0.260580188	3.249872893	0.001154566	0.003233552	1.357589658	0.336115321
UMGS1474 sp900547105	1.71E-07	167.3582853	0.476925505	0.21172539	2.252566422	0.0242865	0.050241766	0.89190727	0.06194374
Blautia_A luti	1.86E-07	13241.66566	-0.693798056	0.195250268	-3.553378245	0.000380317	0.00118753	-0.31110753	-1.076488582
CAG-698 sp000431235	1.89E-07	51.40154003	1.999733458	0.496136192	4.030613957	5.56E-05	0.000205464	2.972160394	1.027306523
UBA644 sp900547165	2.29E-07	1472.865876	1.057162071	0.391983854	2.696953099	0.006997713	0.016628814	1.825450425	0.288873716
Holdemanella sp002299315	2.42E-07	10545.58427	-0.748566878	0.342756541	-2.183960885	0.028965122	0.058077145	-0.076764058	-1.420369698
Streptococcus oralis	2.65E-07	525.5423006	1.875824915	0.306087758	6.128389206	8.88E-10	8.65E-09	2.475756921	1.275892908
Bacillus_J andreraoultii	2.77E-07	29.57966895	1.767031933	0.686762727	2.572987531	0.010082484	0.02309656	3.113086877	0.420976988
PeH17 sp000435055	3.13E-07	56619.77648	2.444420018	0.38816336	6.297400184	3.03E-10	3.17E-09	3.205220204	1.683619831
Acutalibacter sp000432995	3.21E-07	178.1242184	1.78514264	0.239944683	7.439809108	1.01E-13	1.84E-12	2.25543422	1.314851061
Alistipes sp001941065	3.33E-07	1324.894134	0.775884365	0.242291776	3.2022728	0.001363478	0.003765478	1.250776247	0.300992484
Prevotella disiens	3.49E-07	642.7084992	2.268701417	0.311750023	7.277309546	3.41E-13	5.63E-12	2.879731462	1.657671373
UMGS1754 sp900554815	3.54E-07	57.65403514	1.19560218	0.474389521	2.520296353	0.011725607	0.026411988	2.125405642	0.265798719
Phocaeicola sp900540105	3.56E-07	636.7084408	1.199712891	0.252429164	4.752671481	2.01E-06	9.97E-06	1.694474053	0.704951729
Harryflintia acetispora	3.90E-07	1352.842865	1.3884008	0.222356801	6.244022189	4.26E-10	4.29E-09	1.82422013	0.95258147
Dialister sp900543455	4.36E-07	412.1845285	4.003682855	0.399343881	10.02565218	1.18E-23	6.01E-22	4.786396862	3.220968848
CAG-103 sp900543625	4.44E-07	11319.84399	1.12812204	0.294448296	3.831307757	0.000127464	0.000437687	1.705240699	0.55100338
HGM11525 sp900770405	4.92E-07	64.07231201	1.230170355	0.298004188	4.128030428	3.66E-05	0.000141486	1.814258564	0.646082147
Prevotella sp900557405	4.93E-07	292.2108057	0.851499758	0.348974819	2.440003434	0.014687122	0.032327008	1.535490404	0.167509112
Brevibacillus_C massiliensis	4.97E-07	2.989623509	1.35485155	0.674661697	2.008193969	0.044622684	0.083223279	2.677188475	0.032514625
CAG-460 sp900546715	4.99E-07	323.3336057	0.721026596	0.247158311	2.917266241	0.003531142	0.008939198	1.205456885	0.236596307
Collinsella sp900550185	5.68E-07	1098.6714	0.496255885	0.225373268	2.201928783	0.027670339	0.056072347	0.93798749	0.05452428
Enterobacter cancerogenus	6.11E-07	154.4407091	3.517546152	0.564235266	6.234183442	4.54E-10	4.54E-09	4.623447273	2.411645031
Evtepia sp004554585	6.19E-07	249.6931244	2.00733855	0.239367644	8.386006225	5.03E-17	1.41E-15	2.476499132	1.538177968
Prevotella brunnea	6.66E-07	147.1000034	2.263343512	0.415890465	5.442162552	5.26E-08	3.63E-07	3.078488822	1.448198201
UMGS966 sp900761965	6.99E-07	65.86374001	0.881208728	0.241992824	3.641466363	0.00027109	0.000873079	1.355514663	0.406902793
Lawsonibacter sp014287875	7.10E-07	8117.441974	0.790383425	0.174160143	4.538256637	5.67E-06	2.57E-05	1.131737305	0.449029545
Prevotella sp900556825	7.79E-07	413.6020015	0.665074415	0.314274294	2.116222767	0.034325866	0.066751338	1.281052031	0.0490968
Prevotella sp000433175	8.10E-07	486.0622966	1.196633542	0.244019802	4.903837852	9.40E-07	4.94E-06	1.674912355	0.71835473
Coprococcus_A catus	8.94E-07	14698.60327	0.413232529	0.165465247	2.497397715	0.012510855	0.028049604	0.737544412	0.088920645
Phocaeicola sp002493165	9.89E-07	4298.519127	0.60046685	0.226366185	2.652634937	0.00798662	0.018793358	1.044144572	0.156789128
CAG-495 sp900551585	9.94E-07	186.086193	0.589682797	0.245700759	2.400003972	0.016394894	0.035620865	1.071256284	0.10810931
Bacteroides bouchesdurhonensis	1.06E-06	3582.646326	1.057615991	0.21709613	4.871648285	1.11E-06	5.74E-06	1.483124406	0.632107576
Odoribacter laneus	1.17E-06	652.2893728	1.2694435	0.252615285	5.025204635	5.03E-07	2.81E-06	1.764569458	0.774317542
Criibacterium bergeronii	1.19E-06	36.85481583	2.63436845	0.463987243	5.677674314	1.37E-08	1.05E-07	3.543783446	1.724953454
CAG-83 sp900556015	1.23E-06	1175.213741	0.522261031	0.255973389	2.040294243	0.041321028	0.078174795	1.023968873	0.020553189
Bacteroides fluxus	1.59E-06	7620.734899	0.495394166	0.243055826	2.038190873	0.041530848	0.078410985	0.971783585	0.019004747
CAG-1427 sp900548955	1.74E-06	229.1995266	1.461420188	0.274635022	5.321317648	1.03E-07	6.72E-07	1.99970483	0.923135545
Blautia sp002161285	2.26E-06	430.4880858	1.104323655	0.221883259	4.977048119	6.46E-07	3.52E-06	1.539214842	0.669432468
UMGS1670 sp900548595	2.43E-06	475.3578731	1.680281345	0.292183102	5.750782078	8.88E-09	7.13E-08	2.252960224	1.107602465
Hungatella_A hathewayi_A	2.92E-06	180.2560013	1.179834931	0.206807449	5.704992435	1.16E-08	9.08E-08	1.585177531	0.774492331
Citrobacter freundii	3.04E-06	394.8733944	2.207263195	0.547537434	4.031255324	5.55E-05	0.000205129	3.280436565	1.134089825
Enterococcus_G italicus	3.13E-06	33.71986039	1.043078717	0.405804895	2.570394617	0.010158273	0.023222845	1.83845631	0.247701123
RUG841 sp900772035	3.18E-06	7.665342889	2.155797692	0.911352483	2.365492752	0.018006096	0.038722293	3.942048559	0.369546826
Akkermansia muciniphila_A	4.18E-06	11348.20811	1.998590284	0.39441361	5.067244721	4.04E-07	2.30E-06	2.77164096	1.225539608
Erysipelatoclostridium saccharogumia	4.35E-06	1001.711439	-0.689660396	0.227415397	-3.032602044	0.002424551	0.006372242	-0.243926219	-1.135394573
Dysosmobacter sp014297375	4.79E-06	5106.28871	1.164891337	0.227057685	5.130376166	2.89E-07	1.69E-06	1.6099244	0.719858274
UMGS946 sp900544965	4.80E-06	367.9014809	3.468102014	0.283505551	12.23292455	2.07E-34	2.41E-32	4.023772894	2.912431135
CAG-83 sp003539495	5.86E-06	5147.236555	1.185756688	0.281466418	4.212782104	2.52E-05	0.000101621	1.737430867	0.634082509
Dysosmobacter sp900544955	7.47E-06	235.8053413	1.550122518	0.22581299	6.86462951	6.67E-12	8.92E-11	1.992715979	1.107529056
Acetatifactor sp900755865	7.60E-06	709.3996496	-0.540684012	0.21596015	-2.503628617	0.012292699	0.02757883	-0.117402118	-0.963965906
QALR01 sp900552255	8.22E-06	130.3859381	1.315928894	0.268176176	4.906956743	9.25E-07	4.87E-06	1.841554199	0.79030359
Negativibacillus sp900547015	8.56E-06	927.3409151	0.764637315	0.152561095	5.012007251	5.39E-07	2.99E-06	1.063657062	0.465617569
UMGS1384 sp900551265	9.23E-06	340.1184981	1.474660239	0.254503685	5.794258894	6.86E-09	5.69E-08	1.973487461	0.975833017
Anaerostipes sp000508985	1.18E-05	777.1664129	2.149398929	0.245100806	8.769448636	1.80E-18	5.82E-17	2.629796508	1.669001349
CAG-103 sp004556965	1.25E-05	264.9329637	1.216740156	0.212746507	5.719201575	1.07E-08	8.43E-08	1.633723309	0.799757003
UBA2913 sp900770895	1.28E-05	11.86832173	1.260573512	0.431275247	2.922897894	0.003467902	0.008805547	2.105872996	0.415274027
Parolsenella sp900543875	1.42E-05	63.94782691	0.9548967	0.424942297	2.247120863	0.024632304	0.050801302	1.787783602	0.122009799
Clostridium tertium	1.65E-05	99.07223342	2.719821213	0.433786329	6.269956033	3.61E-10	3.72E-09	3.570042419	1.869600008
Dysgonomonas sp900079735	1.86E-05	20.54949097	1.513547706	0.541018046	2.797591905	0.005148512	0.012525816	2.573943076	0.453152336
UBA6382 sp900557555	1.89E-05	584.3090915	1.208882219	0.291933646	4.140948588	3.46E-05	0.000134905	1.781072165	0.636692273
Enterocloster sp000431375	2.54E-05	28998.88949	0.925249618	0.215229214	4.298903493	1.72E-05	7.10E-05	1.347098876	0.503400359
Eisenbergiella sp900544445	4.20E-05	513.778231	0.867134455	0.25296091	3.427938549	0.000608183	0.001810056	1.362937839	0.371331071
CAG-110 sp900762005	0.000104555	172.3257398	1.215100198	0.203843388	5.960949769	2.51E-09	2.29E-08	1.61463324	0.815567157
CAG-83 sp900550615	0.000151793	810.9913263	1.090826347	0.208440074	5.233285155	1.67E-07	1.03E-06	1.499368893	0.682283801
Bacteroides sp900555635	0.000156021	1595.162028	1.257832146	0.216183309	5.8183592	5.94E-09	5.01E-08	1.681551432	0.83411286
F23-B02 sp900556535	0.000202192	642.4801077	1.180725024	0.242201944	4.874960966	1.09E-06	5.65E-06	1.655440835	0.706009213
Butyricimonas faecalis	0.000211805	2226.96615	1.418271688	0.299374076	4.737456583	2.16E-06	1.07E-05	2.005044878	0.831498499
UMGS1002 sp900547565	0.000256411	167.5591602	0.437784771	0.215055721	2.035680658	0.041782433	0.07874438	0.859293983	0.016275558
Bacillus_BD tuaregi	0.000293846	13.4677545	1.318843531	0.552912359	2.385266869	0.017066736	0.036914069	2.402551754	0.235135308
Eubacterium_M sp900540015	0.000377074	147.8603516	2.084204779	0.240485162	8.66666684	4.45E-18	1.40E-16	2.555555696	1.612853861
CAG-313 sp000433035	0.000469982	1269.970181	0.930758682	0.447363788	2.080540956	0.037475943	0.072123609	1.807591706	0.053925659
Butyricimonas sp003479425	0.00049285	1115.191018	0.670438083	0.240547019	2.787139439	0.005317559	0.012927765	1.14191024	0.198965926
Paramuribaculum sp001689535	0.000536444	149.9153201	1.910109029	0.370707353	5.152606266	2.57E-07	1.52E-06	2.636695441	1.183522618
CAG-110 sp900554705	0.000634984	326.4083703	0.842988703	0.239234946	3.523685477	0.000425589	0.001312979	1.311889197	0.37408821
Collinsella sp900554155	0.000702843	142.1578821	0.713927083	0.273936427	2.606177978	0.009155887	0.021146337	1.250842479	0.177011686
Akkermansia muciniphila	0.000748271	87702.92663	2.006772205	0.395767725	5.070580738	3.97E-07	2.26E-06	2.782476947	1.231067463
Blautia_A sp003477525	0.000842639	12342.4474	-0.729612824	0.205330564	-3.553357126	0.000380348	0.00118753	-0.327164918	-1.13206073
Phocaeicola sp002161765	0.000903801	321.7185361	0.651693283	0.265348661	2.455988584	0.014049762	0.031090692	1.171776658	0.131609907
Paraprevotella sp003477995	0.000998631	2843.815489	1.245379025	0.234361881	5.313914613	1.07E-07	6.93E-07	1.704728312	0.786029738
CAG-177 sp003538135	0.001057147	6916.918386	0.723358301	0.341534199	2.117967403	0.034177828	0.066540206	1.392765331	0.053951271
NK3B98 sp900758315	0.001087258	924.0162394	0.83963612	0.199978821	4.198625209	2.69E-05	0.000107928	1.23159461	0.447677631
Prevotella sp900556395	0.001333319	4515.410016	1.134236347	0.253460957	4.474994333	7.64E-06	3.39E-05	1.631019823	0.637452871
Citrobacter_A sp009363175	0.001354308	263.7551759	1.210275126	0.247386257	4.892248831	9.97E-07	5.21E-06	1.695152189	0.725398062
CAG-882 sp003486385	0.001814298	4668.245097	-2.88327105	0.292005468	-9.874031014	5.40E-23	2.64E-21	-2.310940332	-3.455601768
Supplementary Table 2a Shapley values for the CRC cases. Only the microbes that have a Shapley value not equal to 0 are included.
