# Supplementary material for: Meta-analysis of the human gut microbiome uncovers shared and distinct microbial signatures between diseases
Source: mSystems. 2024 Jul 30;9(8):e00295-24. doi: 10.1128/msystems.00295-24 (PMC11334437; doi:10.1128/msystems.00295-24)
Supplement: Table S2b — Shapley values for CRC controls. [file msystems.00295-24-s0004.txt]

	shapley mean	baseMean	log2FoldChange	lfcSE	stat	pvalue	padj	CI_95	CI_5
Fusobacterium nucleatum	0.129202248	134.2321981	7.027698809	0.644218129	10.90888085	1.05E-27	8.01E-26	8.290366342	5.765031276
Allisonella pneumosintes	0.112767032	465.6223206	6.495182736	0.549331118	11.82380266	2.94E-32	3.20E-30	7.571871727	5.418493744
Porphyromonas asaccharolytica	0.110515826	560.4989454	9.573926611	0.716352675	13.36482287	9.71E-41	1.82E-38	10.97797785	8.169875369
Roseburia sp900550935	0.108109299	471.1396526	0.363381199	0.156320448	2.324591583	0.020093809	0.042775458	0.669769278	0.05699312
Peptostreptococcus stomatis	0.106775575	1442.974245	6.037652134	0.411330676	14.67834151	8.87E-49	4.27E-46	6.843860259	5.231444009
Fusobacterium animalis	0.093529982	629.9448707	6.839137701	0.494933132	13.81830646	1.98E-43	5.55E-41	7.80920664	5.869068762
Parvimonas micra	0.064302714	3303.456409	5.652827585	0.334325252	16.90816817	3.92E-64	4.40E-61	6.308105079	4.997550091
Porphyromonas sp900548415	0.056636865	606.6704208	7.633143746	0.733395661	10.40794778	2.28E-25	1.33E-23	9.070599242	6.195688251
Lachnospira sp900545725	0.050686456	728.3869407	-0.350673646	0.163661402	-2.142677755	0.032138983	0.063264828	-0.029897298	-0.671449994
Fusobacterium vincentii	0.04689785	254.0646355	6.556938139	0.528796091	12.39974774	2.62E-35	3.27E-33	7.593378478	5.5204978
Coprococcus sp000433075	0.042401057	1092.828296	-0.921031662	0.17256801	-5.337209731	9.44E-08	6.22E-07	-0.582798363	-1.259264962
Fusobacterium polymorphum	0.031737758	226.8456392	5.68531536	0.506495756	11.22480355	3.08E-29	2.73E-27	6.678047042	4.692583678
Marvinbryantia sp900066075	0.031092683	2276.227824	-0.402129142	0.155787031	-2.581274833	0.009843618	0.022580055	-0.096786562	-0.707471723
Anaerococcus obesiensis	0.0216636	248.8100894	2.729352566	0.309919906	8.806638476	1.29E-18	4.31E-17	3.336795581	2.121909551
Veillonella sp009929605	0.020697345	40.60254844	2.932378517	0.54640992	5.366627528	8.02E-08	5.34E-07	4.00334196	1.861415074
Prevotellamassilia sp900772575	0.020268307	713.2317022	1.099139199	0.283609186	3.875541606	0.000106388	0.000370599	1.655013204	0.543265195
Porphyromonas_A somerae	0.018839348	898.0692095	7.315258784	0.555406454	13.17100067	1.29E-39	2.17E-37	8.403855434	6.226662133
Eubacterium_R sp000434995	0.018474605	2108.614973	-1.240863138	0.298072055	-4.162963678	3.14E-05	0.00012433	-0.65664191	-1.825084366
CAG-882 sp900545175	0.018108564	820.8894231	-1.048758154	0.214728807	-4.884105527	1.04E-06	5.42E-06	-0.627889692	-1.469626616
Anaerostipes sp900066705	0.018020225	5477.467106	-1.058786164	0.204082213	-5.188037441	2.13E-07	1.29E-06	-0.658785026	-1.458787302
CAG-590 sp900548855	0.017943672	1039.82648	-0.5470515	0.168739139	-3.241995315	0.00118696	0.003313268	-0.216322786	-0.877780213
Porphyromonas uenonis_A	0.016281882	292.5295678	5.826182065	0.725256101	8.033275497	9.49E-16	2.27E-14	7.247684023	4.404680107
Enterococcus_A avium	0.014714195	504.2590132	1.739793313	0.506029555	3.43812589	0.000585755	0.001749484	2.73161124	0.747975386
Streptococcus alactolyticus	0.013558699	101.6050666	-0.542599157	0.247486027	-2.192443605	0.028347491	0.057169701	-0.057526544	-1.02767177
Porphyromonas sp900539765	0.012624915	921.9065462	9.990822777	0.719642273	13.88304043	8.03E-44	2.46E-41	11.40132163	8.580323922
Frisingicoccus sp900757195	0.011413764	1773.716162	3.375172331	0.311247378	10.8440185	2.13E-27	1.53E-25	3.985217193	2.765127469
Peptostreptococcus anaerobius	0.011070274	201.454974	2.006393387	0.249849941	8.030393683	9.72E-16	2.31E-14	2.496099271	1.516687503
Peptacetobacter sp900539645	0.009922245	115.7563626	-0.477973214	0.235701928	-2.027871461	0.042573369	0.080065476	-0.015997434	-0.939948994
HGM11788 sp900760465	0.009921165	442.2135004	2.252897671	0.262474814	8.583290848	9.22E-18	2.83E-16	2.767348307	1.738447035
Blautia_A sp003477525	0.009809398	12342.4474	-0.729612824	0.205330564	-3.553357126	0.000380348	0.00118753	-0.327164918	-1.13206073
Eisenbergiella sp900550285	0.009728847	300.8269467	0.562916022	0.180592061	3.117058514	0.001826653	0.004916841	0.916876461	0.208955582
KLE1615 sp900066985	0.009524677	18324.67487	-0.446308767	0.187855597	-2.37580766	0.017510588	0.037753006	-0.078111796	-0.814505738
Anaerostipes hadrus_A	0.008807859	18206.7743	-1.693093413	0.2609698	-6.487698622	8.72E-11	9.90E-10	-1.181592605	-2.204594222
Bifidobacterium catenulatum	0.008061004	14181.37985	-1.180106306	0.347391421	-3.397050803	0.000681163	0.002006011	-0.49921912	-1.860993491
Olsenella_E timonensis	0.007870276	249.9212331	2.327889554	0.326996409	7.11900647	1.09E-12	1.63E-11	2.968802516	1.686976591
Coprococcus eutactus	0.007710151	8995.222718	-0.690965718	0.228099356	-3.029231346	0.002451769	0.006428743	-0.243890981	-1.138040456
Amedibacterium intestinale	0.007081989	292.5348174	0.926429495	0.245861283	3.768098353	0.000164496	0.000551921	1.408317609	0.44454138
Anaerostipes rhamnosivorans	0.0068376	280.6530911	2.240713772	0.266713311	8.401207145	4.42E-17	1.26E-15	2.763471861	1.717955683
Streptococcus infantarius	0.00636751	259.9572048	-0.608074658	0.250546204	-2.426996091	0.01522442	0.033335548	-0.117004098	-1.099145218
CAG-533 sp004563275	0.006128275	60.05721071	-1.230621457	0.568305019	-2.165424227	0.030355212	0.060388069	-0.116743619	-2.344499294
Prevotella sp900769055	0.005981152	143.0220468	1.202395818	0.344526264	3.489997554	0.000483025	0.001473991	1.877667295	0.527124341
Fusobacterium_A varium_A	0.005886784	174.4374723	0.703195399	0.340128654	2.067439453	0.038692764	0.074131818	1.369847561	0.036543237
Streptococcus constellatus	0.005726366	484.1990574	0.704365039	0.258594016	2.723825741	0.006453054	0.015465316	1.211209311	0.197520766
Paraprevotella sp003477995	0.005354771	2843.815489	1.245379025	0.234361881	5.313914613	1.07E-07	6.93E-07	1.704728312	0.786029738
Alistipes sp902363575	0.005249504	936.5263805	1.608869757	0.233547931	6.888820425	5.63E-12	7.59E-11	2.066623702	1.151115813
CAG-882 sp003486385	0.005112515	4668.245097	-2.88327105	0.292005468	-9.874031014	5.40E-23	2.64E-21	-2.310940332	-3.455601768
Clostridium_J sp000821305	0.005071091	25.59625369	0.906900657	0.41526678	2.183898884	0.028969679	0.058077145	1.720823545	0.092977769
Alistipes onderdonkii	0.005006424	59792.73861	1.92072632	0.283847909	6.766744659	1.32E-11	1.70E-10	2.477068221	1.364384419
UMGS1994 sp900553945	0.004987789	137.3715532	-0.916234011	0.454287955	-2.01685737	0.0437104	0.081621088	-0.025829618	-1.806638403
CAG-485 sp900767075	0.004937334	283.2818074	1.18302817	0.259670798	4.555876821	5.22E-06	2.39E-05	1.691982934	0.674073406
CAG-177 sp003538135	0.004922445	6916.918386	0.723358301	0.341534199	2.117967403	0.034177828	0.066540206	1.392765331	0.053951271
UMGS1241 sp900549955	0.004797178	112.0795038	2.256844779	0.312271001	7.227199365	4.93E-13	7.84E-12	2.86889594	1.644793617
Pseudomonas aeruginosa	0.004635523	69.41838364	0.992161723	0.470275777	2.109744477	0.034880371	0.067711776	1.913902245	0.0704212
CAG-269 sp900552555	0.004577935	465.4256225	-0.765925205	0.270250553	-2.834130016	0.004595063	0.01129412	-0.23623412	-1.295616289
CAG-313 sp000433035	0.004503591	1269.970181	0.930758682	0.447363788	2.080540956	0.037475943	0.072123609	1.807591706	0.053925659
Collinsella sp900554155	0.004431507	142.1578821	0.713927083	0.273936427	2.606177978	0.009155887	0.021146337	1.250842479	0.177011686
Clostridium_AQ innocuum	0.004320653	15822.37252	2.467955531	0.291028921	8.480104058	2.25E-17	6.71E-16	3.038372216	1.897538847
Escherichia marmotae	0.004300938	9992.687336	3.547759542	0.388863217	9.123412512	7.28E-20	2.76E-18	4.309931447	2.785587636
CAG-145 sp900542565	0.004294806	1101.865722	1.691228751	0.338739381	4.992713703	5.95E-07	3.28E-06	2.355157939	1.027299564
CAG-115 sp003507295	0.004274699	617.6298888	-1.163381147	0.304791888	-3.816968864	0.000135101	0.00046203	-0.565989046	-1.760773248
Catenibacterium sp900540665	0.004030477	1022.738362	0.938636275	0.341859854	2.745675648	0.006038643	0.014575737	1.608681588	0.268590962
1XD42-69 sp014287635	0.003988027	1235.627311	-0.455267165	0.201143962	-2.263389662	0.023611679	0.049086673	-0.061024999	-0.849509332
CAG-110 sp900546915	0.003717814	682.2886176	2.778193418	0.24591665	11.29729696	1.35E-29	1.27E-27	3.260190052	2.296196785
Muricomes contortus_B	0.0034901	914.027241	1.005680184	0.251907801	3.992255026	6.54E-05	0.000238584	1.499419474	0.511940895
UMGS1688 sp900544575	0.003362267	120.3191635	5.111389698	0.578191706	8.840302691	9.55E-19	3.22E-17	6.244645442	3.978133953
Lawsonibacter sp000177015	0.003327825	8795.255987	1.091966572	0.194164837	5.623915164	1.87E-08	1.40E-07	1.472529652	0.711403491
NK3B98 sp900758315	0.003326487	924.0162394	0.83963612	0.199978821	4.198625209	2.69E-05	0.000107928	1.23159461	0.447677631
Faecalibacterium prausnitzii_H	0.003284533	21399.55752	-1.284077936	0.202863592	-6.329760436	2.46E-10	2.64E-09	-0.886465297	-1.681690576
UBA1181 sp900769555	0.003267717	96.85290286	1.151678802	0.29360348	3.92256523	8.76E-05	0.000311301	1.727141623	0.576215981
UBA10677 sp900543755	0.003193274	235.9364024	1.901055946	0.477961419	3.977425518	6.97E-05	0.000252051	2.837860327	0.964251564
Faecalibacterium sp900539885	0.003170469	18671.9725	-0.642892079	0.19387916	-3.315942159	0.000913347	0.00262703	-0.262888926	-1.022895232
Eisenbergiella massiliensis	0.003139845	4807.042182	1.935930803	0.272330946	7.108743351	1.17E-12	1.73E-11	2.469699457	1.402162148
Anaerosalibacter massiliensis	0.003131475	23.95960082	1.703336444	0.384283933	4.432494569	9.31E-06	4.05E-05	2.456532952	0.950139936
Dialister sp900765565	0.003117201	126.7869165	1.194156331	0.361642168	3.302038416	0.000959849	0.00273825	1.902974981	0.485337682
Enterocloster aldenensis	0.00306824	5531.798873	1.749111005	0.265039343	6.599439113	4.13E-11	5.01E-10	2.268588117	1.229633893
Rothia mucilaginosa	0.002994769	424.6908514	1.040828514	0.28744863	3.620920073	0.000293557	0.000937382	1.604227829	0.4774292
QAKW01 sp003343605	0.002891507	283.7856652	1.253355406	0.296773117	4.223278101	2.41E-05	9.72E-05	1.835030715	0.671680096
Leptotrichia wadei	0.002873413	78.24340437	1.543012841	0.260467958	5.92400252	3.14E-09	2.80E-08	2.053530039	1.032495643
CAG-83 sp000435975	0.002738604	27708.23856	2.000798126	0.286845453	6.975178121	3.05E-12	4.31E-11	2.563015213	1.438581038
Citrobacter_A sp009363175	0.002606112	263.7551759	1.210275126	0.247386257	4.892248831	9.97E-07	5.21E-06	1.695152189	0.725398062
Veillonella sp900538355	0.002541364	103.7161543	2.765546641	0.50851256	5.438502131	5.37E-08	3.69E-07	3.762231258	1.768862023
Porphyromonas sp900546675	0.002532153	221.2847266	6.601057246	0.704787742	9.36602165	7.53E-21	3.14E-19	7.982441219	5.219673272
Prevotella sp900554695	0.002511616	379.1734854	1.302527617	0.241112303	5.402161577	6.58E-08	4.47E-07	1.77510773	0.829947504
Barnesiella sp900538555	0.002485554	149.8326311	1.707618383	0.259425018	6.582319619	4.63E-11	5.54E-10	2.216091417	1.199145348
UMGS1293 sp900550385	0.002432198	126.8411263	0.602939607	0.29751202	2.026605871	0.042702736	0.080264005	1.186063167	0.019816047
Faecalibacterium prausnitzii	0.002426862	52539.42553	0.401043764	0.195216331	2.054355613	0.039941286	0.076048569	0.783667772	0.018419756
Senegalimassilia faecalis	0.002368039	261.8804725	0.71258659	0.324295931	2.197334356	0.027996576	0.056631346	1.348206614	0.076966566
Alistipes_A sp900546005	0.002318964	361.9720149	2.05143872	0.288194679	7.118239402	1.09E-12	1.63E-11	2.616300291	1.486577149
Prevotella sp900556395	0.002280519	4515.410016	1.134236347	0.253460957	4.474994333	7.64E-06	3.39E-05	1.631019823	0.637452871
Paramuribaculum sp001689535	0.002236936	149.9153201	1.910109029	0.370707353	5.152606266	2.57E-07	1.52E-06	2.636695441	1.183522618
Eisenbergiella sp900544445	0.002214021	513.778231	0.867134455	0.25296091	3.427938549	0.000608183	0.001810056	1.362937839	0.371331071
Dysosmobacter sp900544615	0.002196188	3170.483891	0.496378393	0.217626638	2.28087148	0.022556053	0.047153758	0.922926604	0.069830181
UMGS1590 sp900759105	0.002193547	1660.870422	0.316919953	0.147902574	2.14276158	0.032132248	0.063264828	0.606808997	0.027030908
Prevotella sp000435635	0.002179115	373.086679	1.874165929	0.287419343	6.520667356	7.00E-11	8.08E-10	2.437507841	1.310824016
Prevotella sp900540375	0.002170962	82.81887801	0.984770202	0.390136975	2.524165266	0.011597339	0.026175521	1.749438673	0.22010173
NK3B98 sp900752305	0.00216695	1716.924438	0.52089847	0.257521879	2.022734814	0.043100496	0.080831408	1.025641352	0.016155587
Fusobacterium_A ulcerans_A	0.002156278	1325.19685	0.892155195	0.228894384	3.897671845	9.71E-05	0.000340786	1.340788188	0.443522203
CAG-917 sp000437555	0.002147478	35.1414737	2.875593463	0.572299061	5.024634254	5.04E-07	2.82E-06	3.997299622	1.753887305
Weissella viridescens	0.00214674	174.5214346	1.585986863	0.315382618	5.028770689	4.94E-07	2.77E-06	2.204136794	0.967836933
UBA1191 sp900543485	0.002101072	2287.6861	1.337844975	0.228852028	5.845895221	5.04E-09	4.29E-08	1.78639495	0.889295001
Blautia_A obeum	0.002078806	51993.56335	-0.441102018	0.216236116	-2.039909088	0.041359381	0.078174795	-0.017279231	-0.864924806
Blautia_A sp900542045	0.002076507	370.1657527	0.894642191	0.196506523	4.552735347	5.30E-06	2.42E-05	1.279794975	0.509489407
Phocaeicola sp002161765	0.00206408	321.7185361	0.651693283	0.265348661	2.455988584	0.014049762	0.031090692	1.171776658	0.131609907
Bacteroides faecis	0.002022609	26899.20052	0.929429897	0.280053442	3.318759053	0.000904184	0.002605905	1.478334644	0.38052515
Klebsiella aerogenes	0.002005168	136.7461272	1.430057572	0.52532096	2.722254926	0.00648381	0.015527989	2.459686654	0.40042849
Dorea_A longicatena	0.001997549	56830.47413	0.525042001	0.217148026	2.417899024	0.015610408	0.034070094	0.950652133	0.099431869
Mediterraneibacter sp900555215	0.001946338	325.6069799	1.711090889	0.189863642	9.01220934	2.02E-19	7.09E-18	2.083223628	1.338958151
CAG-110 sp900554705	0.001922942	326.4083703	0.842988703	0.239234946	3.523685477	0.000425589	0.001312979	1.311889197	0.37408821
UMGS1002 sp900547565	0.00190323	167.5591602	0.437784771	0.215055721	2.035680658	0.041782433	0.07874438	0.859293983	0.016275558
BX12 sp902363595	0.001877128	600.4869996	1.257481426	0.20452061	6.148433768	7.83E-10	7.65E-09	1.658341822	0.85662103
Dysosmobacter sp900546705	0.001861724	271.0044494	1.746229624	0.251203361	6.951458045	3.62E-12	5.02E-11	2.238588212	1.253871037
Paraprevotella sp900546665	0.001860731	1308.381956	1.448057396	0.224059538	6.462824162	1.03E-10	1.15E-09	1.88721409	1.008900701
Butyricimonas sp003479425	0.001832495	1115.191018	0.670438083	0.240547019	2.787139439	0.005317559	0.012927765	1.14191024	0.198965926
Acidaminococcus sp900538365	0.00183029	75.16965711	2.87981865	0.659826854	4.364506588	1.27E-05	5.40E-05	4.173079283	1.586558017
Eubacterium limosum	0.001785726	98.4540487	2.506810876	0.424513637	5.905136268	3.52E-09	3.05E-08	3.338857605	1.674764147
CAG-354 sp001915925	0.001761596	927.8804254	3.017520771	0.536528876	5.62415353	1.86E-08	1.40E-07	4.069117367	1.965924174
Clostridium_Q sp900547735	0.001760581	231.6907681	2.245021047	0.216845167	10.35310621	4.05E-25	2.32E-23	2.670037574	1.820004519
Barnesiella sp003150885	0.00175646	306.4783036	1.429929005	0.249672679	5.72721456	1.02E-08	8.06E-08	1.919287457	0.940570553
UBA1691 sp900544715	0.001705678	233.6902658	2.407114801	0.266427276	9.034791186	1.64E-19	5.83E-18	2.929312261	1.884917341
Lachnoclostridium_A sp003464085	0.001640173	189.9473118	1.78314973	0.216312512	8.243396139	1.67E-16	4.31E-15	2.207122255	1.359177206
Ruminococcus sp900540005	0.001637669	504.9157498	-0.620647925	0.278031026	-2.232297356	0.025595317	0.052402797	-0.075707113	-1.165588737
Anaerococcus rubeinfantis	0.00159639	16.36134413	1.416748187	0.553360894	2.560260768	0.010459365	0.023798231	2.501335539	0.332160835
Enterocloster sp900555045	0.00159153	273.1702025	1.274847312	0.190605103	6.688421726	2.26E-11	2.83E-10	1.648433314	0.90126131
Marvinbryantia sp014385005	0.001564991	555.8386261	-1.145022856	0.228237712	-5.016799572	5.25E-07	2.92E-06	-0.69767694	-1.592368772
HGM13010 sp900754965	0.001523017	311.9951724	1.428736759	0.195859597	7.294698753	2.99E-13	5.00E-12	1.81262157	1.044851949
UMGS1490 sp900552245	0.001513117	65.698438	0.829950799	0.361964645	2.292905704	0.021853434	0.04594126	1.539401502	0.120500095
Monoglobus pectinilyticus	0.001444211	1373.329029	1.247506912	0.304466468	4.097354043	4.18E-05	0.000158868	1.844261188	0.650752635
Collinsella sp900757505	0.001434548	253.8612433	1.448157146	0.483690662	2.993973749	0.002753696	0.00710441	2.396190844	0.500123448
Bilophila sp900550745	0.001391015	770.4819849	1.47599932	0.297975792	4.953420246	7.29E-07	3.94E-06	2.060031872	0.891966768
F23-B02 sp004556755	0.001386093	301.3640512	0.602662544	0.232131415	2.596212776	0.009425768	0.021680551	1.057640116	0.147684972
Eubacterium_R sp002493325	0.001359118	423.936218	0.683170459	0.185375537	3.685332317	0.000228404	0.000746298	1.046506512	0.319834405
GCA-900066905 sp900066905	0.001357729	391.3373831	0.94103456	0.199624315	4.714027748	2.43E-06	1.18E-05	1.332298217	0.549770902
Clostridium_Q sp000435655	0.001353024	290.2839788	0.97346214	0.216134969	4.503954837	6.67E-06	3.00E-05	1.39708668	0.5498376
CAG-631 sp900762575	0.001338551	173.7285059	1.369996258	0.406401678	3.371039867	0.00074885	0.002191947	2.166543546	0.573448969
UBA1206 sp000433115	0.00131866	331.9196109	1.133206034	0.360119797	3.146747394	0.001650975	0.00448597	1.839040836	0.427371231
UMGS1225 sp900549725	0.001249655	323.7021232	0.674086925	0.298097646	2.261295696	0.023740953	0.049264303	1.258358311	0.089815538
Alistipes_A sp900240235	0.001247099	1960.30371	0.829210049	0.293762724	2.822720453	0.004761807	0.01165226	1.404984988	0.25343511
Alistipes sp900768045	0.001231985	320.4613675	0.93646875	0.235330741	3.979372795	6.91E-05	0.000250264	1.397717003	0.475220497
Bacteroides salyersiae	0.001202276	15512.40293	2.016376148	0.311095525	6.481533763	9.08E-11	1.02E-09	2.626123377	1.406628919
Akkermansia muciniphila	0.0012019	87702.92663	2.006772205	0.395767725	5.070580738	3.97E-07	2.26E-06	2.782476947	1.231067463
Veillonella_A magna	0.00117911	6.354649697	1.435401152	0.656886107	2.185159857	0.028877128	0.057970872	2.722897923	0.147904382
Stoquefichus massiliensis	0.001137318	71.88452383	0.844032606	0.276776603	3.049508513	0.002292161	0.006043134	1.386514747	0.301550465
Haemophilus_D parainfluenzae_J	0.001106015	166.5492694	1.406322031	0.497896785	2.824525231	0.004735072	0.011603679	2.382199729	0.430444333
UMGS902 sp900761025	0.001092124	264.7541516	0.831313642	0.272575864	3.049843188	0.002289609	0.006043134	1.365562336	0.297064949
CAG-313 sp003539625	0.001088594	612.3909481	-1.174878719	0.322096026	-3.647603893	0.000264697	0.000856583	-0.543570508	-1.806186931
Enterocloster sp005845215	0.001052522	1405.454061	3.769280665	0.275460331	13.68356978	1.27E-42	2.86E-40	4.309182915	3.229378416
HGM13222 sp900757485	0.001042193	1140.269664	1.271903132	0.226128441	5.624693324	1.86E-08	1.40E-07	1.715114877	0.828691388
UMGS1795 sp900553555	0.001036931	69.68002358	1.630319112	0.658080425	2.47738582	0.013234875	0.029515872	2.920156744	0.34048148
Eubacterium maltosivorans	0.001032565	294.4461196	2.390861047	0.313816501	7.618659446	2.56E-14	5.21E-13	3.005941388	1.775780705
Eubacterium_M sp900540015	0.001005722	147.8603516	2.084204779	0.240485162	8.66666684	4.45E-18	1.40E-16	2.555555696	1.612853861
Alistipes sp900553175	0.000966465	248.2108245	0.987402257	0.230529587	4.283191027	1.84E-05	7.58E-05	1.439240247	0.535564267
Alistipes sp900290115	0.00093201	579.0278902	0.735531169	0.30854882	2.383840484	0.017133027	0.037009973	1.340286857	0.130775481
Butyricimonas synergistica	0.000931828	459.4616942	1.840225333	0.256888434	7.163519594	7.86E-13	1.21E-11	2.343726664	1.336724002
F23-B02 sp900556535	0.000819194	642.4801077	1.180725024	0.242201944	4.874960966	1.09E-06	5.65E-06	1.655440835	0.706009213
Mediterraneibacter sp900752395	0.000814951	312.1688476	0.609746409	0.194275405	3.138567176	0.00169776	0.004601967	0.990526203	0.228966615
UBA1777 sp900549545	0.000770207	609.8513589	0.85589943	0.207908472	4.116712623	3.84E-05	0.000148104	1.263400035	0.448398826
UBA7182 sp003480725	0.000756345	9476.667365	0.321395622	0.158933051	2.022207584	0.043154911	0.080888472	0.632904403	0.009886841
CAG-180 sp900766945	0.000737794	73.25746451	0.522627838	0.232690341	2.246022915	0.02470254	0.050915016	0.978700906	0.06655477
Robinsoniella peoriensis	0.000714294	173.8328154	1.131744417	0.196985284	5.745324705	9.17E-09	7.33E-08	1.517835573	0.745653261
Bacillus_BD tuaregi	0.000713545	13.4677545	1.318843531	0.552912359	2.385266869	0.017066736	0.036914069	2.402551754	0.235135308
Roseburia sp900542495	0.000706207	7168.245376	0.708498217	0.198898976	3.562100874	0.000367899	0.001150793	1.098340211	0.318656224
Streptococcus sp900550895	0.000666724	705.2148041	1.757659436	0.237976062	7.385866542	1.51E-13	2.70E-12	2.224092518	1.291226354
Prevotella stercorea	0.000656282	4105.044133	1.559234867	0.291131412	5.355776814	8.52E-08	5.64E-07	2.129852435	0.988617299
Streptococcus sp000411475	0.000633625	273.0915409	0.82044978	0.270069891	3.037916505	0.002382199	0.006270708	1.349786766	0.291112793
Ruminococcus sp900545125	0.000599273	328.6191133	0.404224633	0.200430475	2.016782288	0.043718238	0.081621088	0.797068364	0.011380901
Parabacteroides goldsteinii	0.000595591	6211.670214	1.414825542	0.292016822	4.845013826	1.27E-06	6.51E-06	1.987178514	0.84247257
Treponema_D sp900769975	0.000591067	169.1181898	0.625789491	0.235958215	2.652119955	0.007998812	0.018808922	1.088267593	0.163311389
CAG-83 sp900550615	0.000587894	810.9913263	1.090826347	0.208440074	5.233285155	1.67E-07	1.03E-06	1.499368893	0.682283801
CAG-110 sp900762005	0.000568547	172.3257398	1.215100198	0.203843388	5.960949769	2.51E-09	2.29E-08	1.61463324	0.815567157
Collinsella sp900548515	0.000561888	420.3604466	0.492122366	0.236592459	2.080042487	0.037521636	0.072133955	0.955843585	0.028401147
Clostridium_P perfringens	0.000555008	164.3797424	1.019356804	0.306622008	3.324473705	0.000885856	0.002559645	1.62033594	0.418377668
Brachyspira aalborgi	0.000542121	16.96567695	1.763262176	0.665521123	2.649445848	0.008062389	0.018932017	3.067683577	0.458840775
Parabacteroides timonensis	0.00054188	182.0933376	1.210914838	0.213226562	5.679005587	1.35E-08	1.05E-07	1.6288389	0.792990776
Butyricimonas faecalis	0.0005168	2226.96615	1.418271688	0.299374076	4.737456583	2.16E-06	1.07E-05	2.005044878	0.831498499
Dialister sp900547785	0.000476324	28.07018433	1.081693154	0.4293298	2.519492364	0.011752419	0.026444961	1.923179563	0.240206745
Merdibacter sp900759455	0.000443003	168.622744	0.751886675	0.374864665	2.005754995	0.044882394	0.083606975	1.486621419	0.017151931
HGM13862 sp900760825	0.000436844	184.2194161	1.474468453	0.425585733	3.464562691	0.000531094	0.001603268	2.30861649	0.640320416
Veillonella sp900550455	0.000411956	72.47244658	1.296116039	0.372157141	3.48271173	0.000496363	0.001508975	2.025544035	0.566688044
UMGS1241 sp900540495	0.000377482	627.7045424	2.154792633	0.32363302	6.658135907	2.77E-11	3.43E-10	2.789113353	1.520471913
Fusobacterium nucleatum_E	0.000374526	283.5473844	1.935230601	0.232133823	8.33670239	7.64E-17	2.11E-15	2.390212894	1.480248307
Enterocloster citroniae	0.000368016	4051.401293	1.037839575	0.230960623	4.493578008	7.00E-06	3.14E-05	1.490522396	0.585156755
Ruthenibacterium lactatiformans	0.00035726	29274.61295	1.34430321	0.253123493	5.310859113	1.09E-07	7.02E-07	1.840425256	0.848181163
HGM12619 sp900753195	0.000355853	40.40748573	1.042365219	0.323678791	3.220369226	0.001280256	0.003550183	1.67677565	0.407954788
Veillonella rogosae	0.00031733	366.7440282	1.724310402	0.33786999	5.103473098	3.33E-07	1.93E-06	2.386535582	1.062085223
Bacteroides sp900555635	0.000133322	1595.162028	1.257832146	0.216183309	5.8183592	5.94E-09	5.01E-08	1.681551432	0.83411286
CAG-110 sp900762245	0.00012228	226.5338179	1.141719512	0.193021831	5.914976082	3.32E-09	2.90E-08	1.5200423	0.763396724
Haemophilus_D parainfluenzae	0.000109167	792.981726	1.799681759	0.400692701	4.491426356	7.07E-06	3.16E-05	2.585039454	1.014324065
UBA11471 sp900542765	0.000103708	190.4014364	1.016221785	0.300770642	3.378726652	0.000728224	0.00213839	1.605732244	0.426711326
Lactobacillus apis	6.58E-05	60.90390057	1.288972654	0.411441367	3.132822212	0.001731343	0.004685464	2.095397733	0.482547574
Longicatena caecimuris	3.58E-05	964.2179188	-0.94009783	0.262095995	-3.586845465	0.000334703	0.001057748	-0.42638968	-1.45380598
Veillonella parvula_A	2.81E-05	2607.862083	3.691067054	0.327641536	11.26556509	1.94E-29	1.77E-27	4.333244465	3.048889642
CAG-103 sp004556965	2.70E-05	264.9329637	1.216740156	0.212746507	5.719201575	1.07E-08	8.43E-08	1.633723309	0.799757003
Clostridium tertium	2.20E-05	99.07223342	2.719821213	0.433786329	6.269956033	3.61E-10	3.72E-09	3.570042419	1.869600008
Dysgonomonas sp900079735	1.71E-05	20.54949097	1.513547706	0.541018046	2.797591905	0.005148512	0.012525816	2.573943076	0.453152336
Duodenibacillus sp900544335	1.70E-05	45.95899399	2.927853201	1.27206036	2.301662164	0.021354231	0.045004043	5.421091507	0.434614896
UMGS946 sp900544965	1.53E-05	367.9014809	3.468102014	0.283505551	12.23292455	2.07E-34	2.41E-32	4.023772894	2.912431135
Extibacter sp001185345	1.51E-05	505.6778867	1.451950988	0.192429538	7.545364405	4.51E-14	8.69E-13	1.829112883	1.074789093
Dysosmobacter sp900544955	1.25E-05	235.8053413	1.550122518	0.22581299	6.86462951	6.67E-12	8.92E-11	1.992715979	1.107529056
QALR01 sp900552255	1.17E-05	130.3859381	1.315928894	0.268176176	4.906956743	9.25E-07	4.87E-06	1.841554199	0.79030359
UBA2913 sp900770895	1.17E-05	11.86832173	1.260573512	0.431275247	2.922897894	0.003467902	0.008805547	2.105872996	0.415274027
Negativibacillus sp900547015	1.03E-05	927.3409151	0.764637315	0.152561095	5.012007251	5.39E-07	2.99E-06	1.063657062	0.465617569
Parolsenella sp900543875	9.89E-06	63.94782691	0.9548967	0.424942297	2.247120863	0.024632304	0.050801302	1.787783602	0.122009799
Anaerostipes sp000508985	8.34E-06	777.1664129	2.149398929	0.245100806	8.769448636	1.80E-18	5.82E-17	2.629796508	1.669001349
Citrobacter freundii	6.66E-06	394.8733944	2.207263195	0.547537434	4.031255324	5.55E-05	0.000205129	3.280436565	1.134089825
UMGS1384 sp900551265	6.20E-06	340.1184981	1.474660239	0.254503685	5.794258894	6.86E-09	5.69E-08	1.973487461	0.975833017
Enterocloster sp000431375	5.36E-06	28998.88949	0.925249618	0.215229214	4.298903493	1.72E-05	7.10E-05	1.347098876	0.503400359
UMGS75 sp900538885	5.18E-06	379.2487887	1.310265136	0.417815278	3.135991439	0.001712742	0.004638848	2.129183081	0.49134719
RUG841 sp900772035	4.81E-06	7.665342889	2.155797692	0.911352483	2.365492752	0.018006096	0.038722293	3.942048559	0.369546826
Collinsella ihuae	4.55E-06	96.4930168	1.202196892	0.272937679	4.404657127	1.06E-05	4.55E-05	1.737154742	0.667239042
UBA6382 sp900557555	4.41E-06	584.3090915	1.208882219	0.291933646	4.140948588	3.46E-05	0.000134905	1.781072165	0.636692273
Dysosmobacter sp014297375	4.07E-06	5106.28871	1.164891337	0.227057685	5.130376166	2.89E-07	1.69E-06	1.6099244	0.719858274
Porphyromonas_A sp001808555	3.82E-06	28.06837489	3.645780638	0.665599222	5.477441254	4.32E-08	3.01E-07	4.950355113	2.341206163
Eisenbergiella sp900555195	2.90E-06	1322.755685	1.829677746	0.240998948	7.592056971	3.15E-14	6.21E-13	2.302035685	1.357319808
CAG-617 sp000431275	2.76E-06	270.3414844	1.29000663	0.290494789	4.440722099	8.97E-06	3.91E-05	1.859376417	0.720636843
CAG-170 sp900545925	2.69E-06	18782.51975	0.900383884	0.301833275	2.983050437	0.00285391	0.007351706	1.491977103	0.308790664
Coprococcus_A catus	2.32E-06	14698.60327	0.413232529	0.165465247	2.497397715	0.012510855	0.028049604	0.737544412	0.088920645
Alistipes senegalensis	1.99E-06	7856.044289	0.847548661	0.22061087	3.841826391	0.000122122	0.00042149	1.279945966	0.415151357
CAG-83 sp900556015	1.98E-06	1175.213741	0.522261031	0.255973389	2.040294243	0.041321028	0.078174795	1.023968873	0.020553189
Odoribacter laneus	1.97E-06	652.2893728	1.2694435	0.252615285	5.025204635	5.03E-07	2.81E-06	1.764569458	0.774317542
Bacteroides bouchesdurhonensis	1.70E-06	3582.646326	1.057615991	0.21709613	4.871648285	1.11E-06	5.74E-06	1.483124406	0.632107576
CAG-1427 sp900548955	1.60E-06	229.1995266	1.461420188	0.274635022	5.321317648	1.03E-07	6.72E-07	1.99970483	0.923135545
Prevotella brunnea	1.55E-06	147.1000034	2.263343512	0.415890465	5.442162552	5.26E-08	3.63E-07	3.078488822	1.448198201
Dialister sp900543455	1.49E-06	412.1845285	4.003682855	0.399343881	10.02565218	1.18E-23	6.01E-22	4.786396862	3.220968848
CAG-460 sp900546715	1.11E-06	323.3336057	0.721026596	0.247158311	2.917266241	0.003531142	0.008939198	1.205456885	0.236596307
CAG-485 sp900554345	1.10E-06	39.33525869	1.611823088	0.425758741	3.78576629	0.000153236	0.000517746	2.44631022	0.777335956
Bacteroides fluxus	9.97E-07	7620.734899	0.495394166	0.243055826	2.038190873	0.041530848	0.078410985	0.971783585	0.019004747
Phocaeicola sp002493165	9.95E-07	4298.519127	0.60046685	0.226366185	2.652634937	0.00798662	0.018793358	1.044144572	0.156789128
Prevotella disiens	8.68E-07	642.7084992	2.268701417	0.311750023	7.277309546	3.41E-13	5.63E-12	2.879731462	1.657671373
Blautia_A luti	7.95E-07	13241.66566	-0.693798056	0.195250268	-3.553378245	0.000380317	0.00118753	-0.31110753	-1.076488582
UMGS1872 sp900555795	7.08E-07	476.1560639	2.026558639	0.215490723	9.404389246	5.23E-21	2.23E-19	2.448920456	1.604196821
HGM11525 sp900770405	6.59E-07	64.07231201	1.230170355	0.298004188	4.128030428	3.66E-05	0.000141486	1.814258564	0.646082147
UMGS966 sp900761965	6.53E-07	65.86374001	0.881208728	0.241992824	3.641466363	0.00027109	0.000873079	1.355514663	0.406902793
Bulleidia sp900554555	5.75E-07	170.5698816	1.546227715	0.262594638	5.888268418	3.90E-09	3.34E-08	2.060913205	1.031542224
Erysipelatoclostridium saccharogumia	5.73E-07	1001.711439	-0.689660396	0.227415397	-3.032602044	0.002424551	0.006372242	-0.243926219	-1.135394573
Acutalibacter sp000432995	5.72E-07	178.1242184	1.78514264	0.239944683	7.439809108	1.01E-13	1.84E-12	2.25543422	1.314851061
Harryflintia acetispora	5.29E-07	1352.842865	1.3884008	0.222356801	6.244022189	4.26E-10	4.29E-09	1.82422013	0.95258147
CAG-115 sp900768125	5.18E-07	525.5304573	-2.245793071	0.372402804	-6.030548232	1.63E-09	1.54E-08	-1.515883575	-2.975702567
Streptococcus oralis	5.14E-07	525.5423006	1.875824915	0.306087758	6.128389206	8.88E-10	8.65E-09	2.475756921	1.275892908
Prevotella sp000433175	4.78E-07	486.0622966	1.196633542	0.244019802	4.903837852	9.40E-07	4.94E-06	1.674912355	0.71835473
Bacillus_J andreraoultii	4.75E-07	29.57966895	1.767031933	0.686762727	2.572987531	0.010082484	0.02309656	3.113086877	0.420976988
CAG-83 sp003539495	4.75E-07	5147.236555	1.185756688	0.281466418	4.212782104	2.52E-05	0.000101621	1.737430867	0.634082509
Brevibacillus_C massiliensis	4.33E-07	2.989623509	1.35485155	0.674661697	2.008193969	0.044622684	0.083223279	2.677188475	0.032514625
Evtepia sp004554585	4.05E-07	249.6931244	2.00733855	0.239367644	8.386006225	5.03E-17	1.41E-15	2.476499132	1.538177968
CAG-103 sp900543625	3.95E-07	11319.84399	1.12812204	0.294448296	3.831307757	0.000127464	0.000437687	1.705240699	0.55100338
UMGS1474 sp900547105	3.53E-07	167.3582853	0.476925505	0.21172539	2.252566422	0.0242865	0.050241766	0.89190727	0.06194374
UMGS1241 sp900550525	2.71E-07	128.0920094	1.892718107	0.272648734	6.941965508	3.87E-12	5.34E-11	2.427109626	1.358326589
Peptostreptococcus sp000758885	2.57E-07	37.65703356	2.834479375	0.555759379	5.100191708	3.39E-07	1.96E-06	3.923767758	1.745190993
Akkermansia muciniphila_A	2.53E-07	11348.20811	1.998590284	0.39441361	5.067244721	4.04E-07	2.30E-06	2.77164096	1.225539608
PeH17 sp000435055	2.09E-07	56619.77648	2.444420018	0.38816336	6.297400184	3.03E-10	3.17E-09	3.205220204	1.683619831
CAG-698 sp000431235	1.88E-07	51.40154003	1.999733458	0.496136192	4.030613957	5.56E-05	0.000205464	2.972160394	1.027306523
Prevotella sp900557405	1.82E-07	292.2108057	0.851499758	0.348974819	2.440003434	0.014687122	0.032327008	1.535490404	0.167509112
Caecibacter massiliensis	1.69E-07	191.337306	2.747763671	0.458404342	5.994192072	2.04E-09	1.89E-08	3.646236181	1.849291161
Phascolarctobacterium_A sp900553055	1.69E-07	286.0979669	1.178863904	0.274118456	4.300563788	1.70E-05	7.07E-05	1.716136077	0.641591731
Prevotella sp900556275	1.53E-07	360.1483298	1.028744001	0.245891766	4.183726922	2.87E-05	0.000114301	1.510691862	0.54679614
Blautia sp002161285	1.48E-07	430.4880858	1.104323655	0.221883259	4.977048119	6.46E-07	3.52E-06	1.539214842	0.669432468
Parabacteroides sp900548175	1.45E-07	1365.698662	0.828126747	0.22505675	3.679635233	0.000233568	0.000760223	1.269237978	0.387015517
Beduini sp900550005	1.33E-07	114.119896	0.976988051	0.221889548	4.403037738	1.07E-05	4.57E-05	1.411891565	0.542084538
Phocaeicola dorei	1.31E-07	545875.6039	1.267700424	0.225315364	5.62633814	1.84E-08	1.39E-07	1.709318537	0.826082311
CAG-390 sp900753295	1.29E-07	166.9824993	0.903002	0.344478007	2.621363282	0.008757888	0.020355112	1.578178895	0.227825106
Akkermansia sp001580195	1.26E-07	2851.544299	3.778909741	0.456662821	8.275054524	1.28E-16	3.41E-15	4.673968869	2.883850612
UBA5446 sp004553625	1.24E-07	3423.577101	5.468679504	0.356876851	15.32371598	5.31E-53	2.98E-50	6.168158132	4.769200876
CAG-354 sp900759015	1.22E-07	234.1361938	1.507917032	0.405711389	3.716723447	0.000201823	0.000666246	2.303111354	0.71272271
Alistipes sp900768015	1.02E-07	17.42622953	1.412428161	0.643369062	2.195362263	0.028137622	0.056882531	2.673431523	0.151424798
Klebsiella quasivariicola	9.89E-08	271.5725626	0.846852489	0.260580188	3.249872893	0.001154566	0.003233552	1.357589658	0.336115321
Ruminococcus_G gauvreauii	9.61E-08	307.8157867	1.10032458	0.216657581	5.078634097	3.80E-07	2.17E-06	1.524973439	0.67567572
Collinsella sp900550185	9.34E-08	1098.6714	0.496255885	0.225373268	2.201928783	0.027670339	0.056072347	0.93798749	0.05452428
UBA644 sp900547165	9.02E-08	1472.865876	1.057162071	0.391983854	2.696953099	0.006997713	0.016628814	1.825450425	0.288873716
UMGS1322 sp900550765	8.66E-08	493.956353	1.7295276	0.241739159	7.154519787	8.40E-13	1.28E-11	2.203336352	1.255718847
HGM12669 sp900761935	7.82E-08	1135.158454	1.218913091	0.267949258	4.549044466	5.39E-06	2.46E-05	1.744093638	0.693732545
Parabacteroides acidifaciens	7.41E-08	803.4563038	1.381669174	0.239116721	5.778220645	7.55E-09	6.15E-08	1.850337948	0.913000401
UBA5905 sp002437905	7.40E-08	592.3380329	1.149201771	0.216859727	5.29928626	1.16E-07	7.42E-07	1.574246836	0.724156706
Enterobacter_D kobei_A	5.69E-08	205.9153552	3.163533154	0.521521162	6.065972745	1.31E-09	1.25E-08	4.185714632	2.141351677
CAG-605 sp000433475	5.61E-08	38.06745671	-2.921861545	0.624558163	-4.678285732	2.89E-06	1.39E-05	-1.697727545	-4.145995545
Desulfovibrio piger	5.52E-08	3157.091301	2.9530041	0.568130267	5.19775881	2.02E-07	1.23E-06	4.066539423	1.839468777
CAG-433 sp000433675	5.50E-08	186.9566579	-2.090831377	0.657360153	-3.180648183	0.00146946	0.004038319	-0.802405477	-3.379257277
Alistipes sp001941065	5.25E-08	1324.894134	0.775884365	0.242291776	3.2022728	0.001363478	0.003765478	1.250776247	0.300992484
Granulicatella sp001058355	4.87E-08	259.7192264	0.764982703	0.26797037	2.854728694	0.004307361	0.010656215	1.290204628	0.239760779
Collinsella sp900549185	3.25E-08	362.3362336	0.446175808	0.216304511	2.06272077	0.039139165	0.074901967	0.870132649	0.022218966
Anaerococcus nagyae	2.22E-08	12.38213857	1.483866096	0.579194807	2.561946479	0.010408736	0.023715038	2.619087917	0.348644274
Pauljensenia sp000308055	2.10E-08	295.544001	0.89783775	0.291052839	3.084792962	0.002036939	0.005433986	1.468301315	0.327374185
UBA5446 sp900546615	2.10E-08	1170.116799	3.706999314	0.269851278	13.73719386	6.08E-43	1.46E-40	4.235907819	3.17809081
UMGS1532 sp900552605	2.02E-08	755.7448268	0.91990969	0.184886707	4.975531796	6.51E-07	3.54E-06	1.282287636	0.557531744
Lawsonibacter sp900766145	1.67E-08	726.6167175	2.260892194	0.253402863	8.922125683	4.57E-19	1.59E-17	2.757561806	1.764222582
Lancefieldella sp902373375	1.55E-08	34.71474044	1.558885817	0.451796574	3.450415308	0.000559725	0.001677682	2.444407103	0.673364531
UBA1691 sp900552985	1.54E-08	331.9091665	1.281130366	0.238597596	5.369418578	7.90E-08	5.27E-07	1.748781655	0.813479078
UMGS1603 sp900553265	1.39E-08	1596.647474	0.688282029	0.314372477	2.189383862	0.028568952	0.057547494	1.304452085	0.072111973
UCG-010 sp003150215	1.22E-08	2290.954417	0.768510464	0.329347088	2.333436339	0.019625256	0.041857282	1.414030757	0.122990171
Collinsella sp900554585	1.16E-08	347.3782238	0.59728562	0.196293505	3.042819067	0.002343732	0.006174269	0.98202089	0.21255035
UBA5394 sp003150565	9.88E-09	448.2616606	2.734988333	0.361841589	7.558524	4.08E-14	7.90E-13	3.444197848	2.025778819
Streptococcus mitis_D	9.09E-09	127.2818582	1.142385086	0.302222431	3.779948037	0.000156861	0.000528407	1.734741051	0.550029121
UBA1394 sp900066845	8.39E-09	5000.34969	1.371092824	0.35368215	3.876624317	0.000105916	0.000369336	2.064309839	0.67787581
UBA738 sp004557735	7.81E-09	699.5596549	1.278480014	0.276474166	4.624229564	3.76E-06	1.77E-05	1.820369381	0.736590648
Odoribacter sp900541415	7.79E-09	57.915721	1.296885479	0.333894012	3.884123205	0.0001027	0.000359236	1.951317742	0.642453216
Lancefieldella sp900555335	7.64E-09	62.30473966	0.880143809	0.36028453	2.442913132	0.014569244	0.03210947	1.586301487	0.173986131
RUG11247 sp902767315	7.61E-09	690.369209	1.292657593	0.354922631	3.64208275	0.000270441	0.000872658	1.988305951	0.597009236
QAMM01 sp900552945	6.00E-09	627.5734433	1.582704866	0.216863937	7.298146884	2.92E-13	4.97E-12	2.007758183	1.15765155
UBA1822 sp002314995	5.66E-09	1187.1025	2.010954059	0.239933915	8.381283067	5.24E-17	1.46E-15	2.481224533	1.540683586
Clostridium saudiense	5.66E-09	3224.742975	2.015980197	0.375630618	5.366921911	8.01E-08	5.34E-07	2.752216209	1.279744185
Acetatifactor sp900066365	4.98E-09	38636.66842	0.524537584	0.239648001	2.188783474	0.028612581	0.05760097	0.994247666	0.054827502
Angelakisella sp003453215	3.78E-09	614.2431597	0.744508295	0.194129442	3.83511274	0.000125507	0.000431846	1.125002001	0.364014589
Duncaniella sp001701225	3.55E-09	48.56861358	-1.198829569	0.588485842	-2.037142585	0.041635756	0.078565063	-0.045397319	-2.35226182
Massilistercora timonensis	2.59E-09	1049.137583	1.367391836	0.249817762	5.473557296	4.41E-08	3.07E-07	1.85703465	0.877749022
Firm-11 sp900553905	2.39E-09	2112.078322	2.819156865	0.321098762	8.779718895	1.64E-18	5.41E-17	3.448510438	2.189803292
Alistipes sp000434235	2.38E-09	9339.138833	2.388488625	0.298872321	7.99166888	1.33E-15	3.12E-14	2.974278374	1.802698876
Bariatricus massiliensis	2.28E-09	410.1810239	1.398216656	0.227137517	6.155815526	7.47E-10	7.32E-09	1.84340619	0.953027122
UBA1409 sp002338885	1.48E-09	315.2465054	0.623945505	0.203726195	3.062667047	0.00219374	0.005829229	1.023248848	0.224642162
CAG-485 sp900759795	1.27E-09	42.66690899	0.930740201	0.454885993	2.04609554	0.040746972	0.077320646	1.822316748	0.039163655
Bacteroides graminisolvens	1.23E-09	158.451287	1.241490553	0.239547128	5.182656815	2.19E-07	1.32E-06	1.711002923	0.771978183
Pseudomonas_E juntendi	1.08E-09	15.60680547	1.670614732	0.764552085	2.1850895	0.028882285	0.057970872	3.169136818	0.172092647
CAG-460 sp000438075	9.21E-10	67.63335842	-1.305512605	0.565808766	-2.30733895	0.021035932	0.044444337	-0.196527423	-2.414497788
Dysgonomonas mossii	6.95E-10	35.4979453	1.572913577	0.503537704	3.12372552	0.00178577	0.004821149	2.559847477	0.585979676
Yersinia intermedia	3.02E-10	44.27069843	2.948075713	0.663636225	4.442306796	8.90E-06	3.90E-05	4.248802714	1.647348712
Eubacterium_R sp900540235	2.49E-10	241.2868829	-0.704211994	0.247896119	-2.840754413	0.004500696	0.011101936	-0.218335601	-1.190088388
Marvinbryantia sp900550755	1.02E-10	1013.177456	1.164470235	0.21164932	5.501885085	3.76E-08	2.67E-07	1.579302902	0.749637569
Enterocloster sp900547035	8.18E-11	1272.747329	1.283412556	0.230547726	5.566797723	2.59E-08	1.90E-07	1.735286099	0.831539013
Acidaminococcus sp000437815	2.12E-11	63.5912479	2.117640367	0.723363074	2.927493043	0.003417067	0.008696113	3.535431991	0.699848742
Hafnia paralvei	8.83E-12	190.9459997	1.402472009	0.693877675	2.021209299	0.043258104	0.081036847	2.762472251	0.042471766
Yersinia kristensenii	5.35E-12	40.7070911	3.068893736	0.805045921	3.812072896	0.000137806	0.000470326	4.646783741	1.491003731
Prevotella melaninogenica	5.04E-12	1353.588553	0.515703719	0.231462649	2.22802133	0.025879093	0.052823426	0.969370511	0.062036927
Alistipes sp900550375	8.97E-19	138.5856275	0.991381778	0.27451536	3.611389096	0.000304561	0.000967937	1.529431883	0.453331672
UBA1081 sp900543395	7.92E-19	89.84513011	0.534329968	0.255445576	2.091756597	0.036460295	0.07045508	1.035003296	0.03365664
Anaerobutyricum sp002161065	6.46E-19	468.1176199	1.614458537	0.204655058	7.888681323	3.05E-15	6.91E-14	2.015582452	1.213334623
TF01-11 sp000436755	4.88E-19	6998.941276	-0.962182206	0.191680397	-5.019721489	5.17E-07	2.88E-06	-0.586488629	-1.337875783
CAG-475 sp900547975	2.75E-19	97.93920295	1.192552643	0.364642533	3.270470492	0.001073687	0.003029685	1.907252007	0.477853279
Coprobacter secundus	2.66E-19	2626.495396	1.312504705	0.270926926	4.844497084	1.27E-06	6.51E-06	1.843521481	0.78148793
UMGS905 sp900546735	1.97E-19	146.9222958	0.906369344	0.195302688	4.640844189	3.47E-06	1.64E-05	1.289162613	0.523576076
Butyricicoccus_A sp002395695	1.51E-19	1216.857499	-1.622156292	0.247544966	-6.552976277	5.64E-11	6.56E-10	-1.136968158	-2.107344426
Clostridium disporicum_A	1.22E-19	269.3045427	1.502081965	0.353715151	4.246586447	2.17E-05	8.85E-05	2.19536366	0.808800269
Anaerosporobacter mobilis	1.21E-19	94.28619944	0.76368041	0.212031544	3.601730173	0.000316106	0.001001796	1.179262237	0.348098584
UMGS1603 sp900759005	1.16E-19	1076.189662	1.083412788	0.310343451	3.49101225	0.000481194	0.001471067	1.691685951	0.475139625
TF01-11 sp003524945	8.61E-20	2379.171727	0.847739844	0.208829563	4.059481972	4.92E-05	0.000184472	1.257045787	0.438433902
UBA11524 sp000437595	6.73E-20	62825.8838	-1.458948478	0.362741184	-4.02200947	5.77E-05	0.000212652	-0.747975757	-2.169921199
Borkfalkia sp900761665	6.54E-20	25.60485871	1.240904982	0.569768445	2.177911032	0.029412661	0.058825322	2.357651133	0.12415883
Streptococcus rubneri	5.75E-20	319.1909659	0.666930303	0.274539787	2.429266482	0.015129408	0.033170587	1.205028285	0.12883232
UMGS1326 sp900550775	4.92E-20	43.77654124	1.662389786	0.347242146	4.787407885	1.69E-06	8.54E-06	2.342984392	0.981795181
UMGS902 sp900546635	3.81E-20	153.1184838	0.63370158	0.171645203	3.691927108	0.000222561	0.000729326	0.970126178	0.297276981
Angelakisella sp004557855	3.29E-20	1915.322423	1.608102608	0.232020651	6.930859824	4.18E-12	5.73E-11	2.062863084	1.153342132
Faecalibacterium prausnitzii_I	3.09E-20	19868.89677	-0.5324611	0.174331009	-3.054310891	0.002255782	0.005975252	-0.190772322	-0.874149877
Lawsonibacter sp900066825	2.19E-20	14555.86401	0.937953627	0.190193603	4.931572948	8.16E-07	4.37E-06	1.310733089	0.565174165
Porphyromonas_A sp900541275	1.58E-20	89.23947191	0.695562061	0.240485345	2.892326183	0.003824007	0.009601437	1.166913338	0.224210784
RC9 sp900760425	1.15E-20	91.55231569	1.442048982	0.316411873	4.557505911	5.18E-06	2.38E-05	2.062216253	0.82188171
Pseudoruminococcus massiliensis	-2.96E-20	6116.530158	0.678581169	0.268470287	2.527583873	0.011485039	0.025939418	1.204782933	0.152379406
Lawsonibacter sp900553135	-4.79E-20	466.9346349	1.739808501	0.224463787	7.750954074	9.12E-15	1.97E-13	2.179757522	1.299859479
D5 sp900113995	-5.11E-20	961.6356209	3.11052619	0.273501956	11.37295775	5.70E-30	5.49E-28	3.646590024	2.574462356
Staphylococcus aureus	-6.23E-20	17.29449685	2.328925871	0.946299243	2.461088169	0.013851632	0.030749423	4.183672387	0.474179355
Campylobacter_B ureolyticus	-7.42E-20	31.68534979	3.59811605	0.762916151	4.716266717	2.40E-06	1.17E-05	5.093431705	2.102800394
Methanobrevibacter_A smithii	-8.94E-20	26419.76057	1.461168568	0.471093907	3.101650322	0.001924451	0.005150198	2.384512625	0.537824511
Parolsenella sp900544655	-9.21E-20	116.2843101	1.339504303	0.367831067	3.641629064	0.000270918	0.000873079	2.060453194	0.618555412
Enterococcus_C dispar	-1.02E-19	21.91541103	2.325055783	0.807780815	2.878325085	0.003997929	0.009963797	3.90830618	0.741805385
Lacticaseibacillus paracasei	-1.75E-19	510.9145827	-1.596945653	0.383051119	-4.16901446	3.06E-05	0.00012136	-0.84616546	-2.347725846
Ruminococcus_B gnavus	-1.85E-19	26591.91931	1.00604298	0.302847957	3.321940784	0.000893937	0.002580783	1.599624976	0.412460984
Eisenbergiella sp900548905	-2.03E-19	293.8537332	2.503261767	0.235973943	10.60821263	2.73E-26	1.84E-24	2.965770696	2.040752838
Phascolarctobacterium sp900544795	-2.44E-19	189.9908957	1.096444784	0.496125737	2.210013919	0.027104196	0.05505744	2.068851229	0.12403834
CAG-110 sp900549495	-2.47E-19	251.1099107	0.708959649	0.208113193	3.406605994	0.00065776	0.001942178	1.116861507	0.301057792
Collinsella sp900760905	-2.53E-19	398.2274009	0.765872191	0.214808277	3.565375601	0.000363335	0.001138631	1.186896414	0.344847967
UMGS1975 sp900546685	-5.90E-19	2435.815815	1.601203133	0.230722567	6.939950246	3.92E-12	5.40E-11	2.053419363	1.148986902
CAG-41 sp900066215	-7.74E-19	28646.11315	-0.458935387	0.215964394	-2.125051171	0.033582343	0.065684259	-0.035645176	-0.882225599
Parabacteroides sp000436495	-2.10E-11	473.061731	1.842344952	0.276687977	6.658565269	2.77E-11	3.43E-10	2.384653387	1.300036518
Streptococcus sp902373455	-2.78E-11	1000.117071	0.597195006	0.295213862	2.022923322	0.043081054	0.080831408	1.175814174	0.018575837
Blautia_A sp900551075	-4.67E-11	717.0992661	0.760167525	0.19163061	3.966837688	7.28E-05	0.000262384	1.13576352	0.38457153
UMGS1975 sp900556815	-5.15E-11	187.7272075	2.232366321	0.310525204	7.189002038	6.53E-13	1.01E-11	2.84099572	1.623736922
Dysosmobacter sp900548505	-8.23E-11	1958.92971	2.146994433	0.219193431	9.794976184	1.18E-22	5.54E-21	2.576613557	1.717375309
Streptococcus oralis_W	-9.87E-11	561.3061283	0.593356419	0.285115261	2.081110694	0.037423775	0.072069086	1.15218233	0.034530507
Fenollaria sp900539225	-2.82E-10	11.92433453	1.345675899	0.62726617	2.145302844	0.031928641	0.062924242	2.575117593	0.116234205
CAG-831 sp900544175	-3.42E-10	208.9731226	2.372928541	0.285981018	8.297503663	1.06E-16	2.89E-15	2.933451336	1.812405747
Slackia_A sp900555495	-3.61E-10	114.1698256	0.499041243	0.252259531	1.978284987	0.047896566	0.088014834	0.993469924	0.004612562
Olsenella_B sp900770865	-1.06E-09	34.66667543	1.267912997	0.533273964	2.377601538	0.017425645	0.037593905	2.313129967	0.222696028
CAG-83 sp001916855	-1.14E-09	29058.82172	2.356410083	0.308100475	7.64818712	2.04E-14	4.19E-13	2.960287014	1.752533153
Parabacteroides chinchillae	-1.40E-09	358.4686325	0.981290068	0.237875214	4.125230412	3.70E-05	0.000143055	1.447525487	0.515054648
Enterocloster sp001517625	-1.40E-09	2843.787154	-0.864500073	0.225053712	-3.841305553	0.000122382	0.000421954	-0.423394798	-1.305605348
CAG-177 sp000431775	-1.43E-09	426.419961	0.728909439	0.210884455	3.456439869	0.000547361	0.001646478	1.142242972	0.315575907
Blautia coccoides	-1.91E-09	1401.830082	0.43659249	0.213969566	2.040442007	0.041306322	0.078174795	0.855972839	0.017212141
Massilistercora sp902406105	-2.42E-09	422.0424689	1.158712227	0.247680515	4.678253473	2.89E-06	1.39E-05	1.644166036	0.673258419
Porphyromonas sp900539155	-2.55E-09	315.876496	6.706285553	0.518124436	12.94338789	2.56E-38	3.93E-36	7.721809448	5.690761659
QALW01 sp003150515	-2.62E-09	190.310711	2.177497894	0.350692611	6.209135371	5.33E-10	5.28E-09	2.864855411	1.490140377
Serratia marcescens_I	-2.74E-09	40.93105159	1.220338495	0.593267855	2.056977273	0.039688412	0.075609788	2.383143491	0.057533499
CABKMX01 sp902373595	-2.77E-09	12.64844795	1.188746461	0.464244476	2.560604429	0.010449025	0.023790759	2.098665633	0.278827288
Caproiciproducens sp000752215	-2.93E-09	123.1047126	1.177993148	0.203353029	5.79284781	6.92E-09	5.72E-08	1.576565085	0.779421212
Serratia liquefaciens	-2.94E-09	48.184024	1.443586844	0.407081739	3.546184229	0.000390853	0.001216949	2.241467054	0.645706635
Collinsella sp900551665	-3.47E-09	242.5656902	-1.088382335	0.340595085	-3.195531531	0.001395735	0.003848258	-0.420815967	-1.755948702
Clostridium sp900759995	-3.59E-09	178.6593335	1.172745773	0.305999176	3.832512847	0.000126841	0.000435992	1.772504158	0.572987388
CAG-873 sp900540625	-3.75E-09	87.63413891	2.778474511	0.697448113	3.983772351	6.78E-05	0.000246734	4.145472813	1.411476208
Ruminococcus_C sp000433635	-3.87E-09	9734.345711	-0.818792661	0.394142279	-2.07740378	0.037764308	0.072517793	-0.046273794	-1.591311528
Amedibacillus dolichus	-4.27E-09	462.3065983	0.781222041	0.199927339	3.90752982	9.32E-05	0.000328205	1.173079626	0.389364455
UMGS995 sp900547465	-5.71E-09	59.52389672	-2.023301196	0.573550914	-3.527674958	0.000419227	0.00129691	-0.899141405	-3.147460987
UMGS731 sp900544985	-7.05E-09	33.84503605	1.19162351	0.326810279	3.646224087	0.000266122	0.000859543	1.832171656	0.551075364
Bifidobacterium infantis	-7.74E-09	48188.39985	-1.286945776	0.30323393	-4.244069177	2.20E-05	8.93E-05	-0.692607273	-1.881284279
Enterobacter ludwigii	-8.15E-09	152.8813244	3.002993998	0.577982637	5.195647419	2.04E-07	1.24E-06	4.135839968	1.870148029
CAG-269 sp001916005	-9.42E-09	632.2376508	-0.991586009	0.485720407	-2.041474879	0.041203648	0.078099327	-0.039574012	-1.943598006
43-108 sp001915545	-9.55E-09	427.002157	1.547780363	0.270919152	5.71307105	1.11E-08	8.68E-08	2.078781901	1.016778825
Fusobacterium_A sp900555485	-9.64E-09	4.46897103	2.328900684	0.892832234	2.608441538	0.009095555	0.02103581	4.078851862	0.578949507
Collinsella sp003487125	-1.04E-08	1210.572951	0.468061484	0.227547577	2.056982943	0.039687867	0.075609788	0.914054735	0.022068234
CAG-110 sp900540635	-1.36E-08	1200.822955	0.622227131	0.210834528	2.9512582	0.003164822	0.008096951	1.035462807	0.208991455
Anaerobutyricum soehngenii	-1.93E-08	18605.26533	-0.471579727	0.229176579	-2.057713435	0.03961765	0.075560359	-0.022393631	-0.920765822
Olsenella_B sp000752675	-2.15E-08	33.91619128	1.336445949	0.498078851	2.683201555	0.007292103	0.01727967	2.312680498	0.3602114
Parvimonas sp001553085	-2.18E-08	223.7780845	4.186273997	0.374533969	11.17728789	5.27E-29	4.55E-27	4.920360576	3.452187418
Pantoea agglomerans	-2.53E-08	27.42251336	2.070671432	0.740132559	2.797703475	0.005146734	0.012525816	3.521331248	0.620011617
Holdemanella sp002299315	-3.07E-08	10545.58427	-0.748566878	0.342756541	-2.183960885	0.028965122	0.058077145	-0.076764058	-1.420369698
Enterocloster sp900543885	-3.18E-08	1454.065601	0.4365313	0.182693683	2.389416499	0.016875159	0.036546588	0.794610918	0.078451682
Ligilactobacillus ruminis	-3.43E-08	161.7735892	-1.127021998	0.226027321	-4.986220224	6.16E-07	3.37E-06	-0.68400845	-1.570035547
Porphyromonas sp900538385	-3.57E-08	378.5156003	7.066088684	0.678074526	10.42081425	1.99E-25	1.18E-23	8.395114755	5.737062612
Haemophilus_D parainfluenzae_M	-3.67E-08	184.9090041	1.683360812	0.47934031	3.511828191	0.000445036	0.001368727	2.622867819	0.743853805
F23-B02 sp900545805	-4.07E-08	1244.592152	1.526891381	0.271000815	5.634268589	1.76E-08	1.33E-07	2.058052978	0.995729783
Anaerosacchariphilus sp002160765	-4.58E-08	908.6061602	1.863160512	0.252678751	7.373633526	1.66E-13	2.95E-12	2.358410865	1.36791016
Streptococcus sp900546335	-4.75E-08	278.0279605	1.956044188	0.320042291	6.111830346	9.85E-10	9.49E-09	2.583327079	1.328761297
UBA5446 sp900544295	-5.00E-08	8599.823332	4.778862031	0.273236627	17.48982954	1.71E-68	5.78E-65	5.31440582	4.243318242
CAG-145 sp900540145	-5.10E-08	1423.318041	1.664627005	0.217709104	7.646106532	2.07E-14	4.23E-13	2.091336849	1.23791716
Actinobaculum massiliense	-5.12E-08	218.689939	-1.351642699	0.3920969	-3.44721598	0.000566396	0.001696169	-0.583132775	-2.120152623
Dialister sp900541485	-5.20E-08	74.50959626	1.220742107	0.296821898	4.112709052	3.91E-05	0.000150227	1.802513027	0.638971187
Latilactobacillus curvatus	-5.44E-08	61.60721746	1.82131661	0.465654409	3.911305415	9.18E-05	0.000324811	2.733999251	0.908633969
Hungatella_A hathewayi_A	-5.54E-08	180.2560013	1.179834931	0.206807449	5.704992435	1.16E-08	9.08E-08	1.585177531	0.774492331
Gemmiger variabilis_A	-6.43E-08	787.4573655	0.429002813	0.187132397	2.292509586	0.021876255	0.045960581	0.79578231	0.062223316
UBA7597 sp900542935	-6.49E-08	403.1465299	-0.934290056	0.471137712	-1.983050885	0.047361746	0.087174567	-0.010860141	-1.857719971
Bacteroides neonati	-6.70E-08	395.2145712	1.40980225	0.214856579	6.561596844	5.32E-11	6.25E-10	1.830921144	0.988683355
Murdochiella massiliensis	-6.99E-08	74.36403974	2.169719282	0.340180365	6.378143789	1.79E-10	1.96E-09	2.836472797	1.502965766
V9D3004 sp002349525	-7.42E-08	536.6714336	-0.445484341	0.197042236	-2.260857121	0.023768106	0.049290316	-0.05928156	-0.831687123
UBA4871 sp014467055	-7.68E-08	58.00349897	1.189860046	0.252739235	4.707856475	2.50E-06	1.22E-05	1.685228948	0.694491145
Collinsella sp900754445	-8.67E-08	214.1215326	0.996333857	0.342633258	2.907872586	0.003638966	0.009184575	1.667895041	0.324772672
UMGS1754 sp900554815	-9.46E-08	57.65403514	1.19560218	0.474389521	2.520296353	0.011725607	0.026411988	2.125405642	0.265798719
Collinsella sp900542825	-9.74E-08	128.0552433	0.789294063	0.38302454	2.060687975	0.039332818	0.075187223	1.540022161	0.038565965
CAG-313 sp900539265	-9.88E-08	541.1821602	0.871529635	0.326173134	2.671984735	0.007540408	0.017817978	1.510828978	0.232230292
UMGS1071 sp900548305	-1.06E-07	1000.681844	1.363377602	0.197565667	6.900883238	5.17E-12	7.00E-11	1.75060631	0.976148894
Blautia_A hydrogenotrophica	-1.06E-07	1269.753213	0.658135104	0.250984625	2.622212837	0.008736085	0.020343978	1.150064969	0.16620524
ER4 sp900763705	-1.15E-07	1765.358767	0.841173436	0.258326337	3.256243423	0.001128969	0.003167125	1.347493056	0.334853815
Bacilliculturomica massiliensis	-1.25E-07	118.0845395	1.4437414	0.206698249	6.984778082	2.85E-12	4.06E-11	1.848869968	1.038612832
Dysosmobacter sp900752075	-1.29E-07	1096.702068	1.587470359	0.244333143	6.497155228	8.19E-11	9.32E-10	2.06636332	1.108577398
Phocaeicola sp900542985	-1.47E-07	660.1858427	0.833884938	0.247259786	3.372505297	0.000744877	0.00218221	1.318514118	0.349255757
Bacteroides congonensis	-2.24E-07	6006.342844	1.644012393	0.227397476	7.229686193	4.84E-13	7.74E-12	2.089711447	1.19831334
HGM04593 sp900769465	-2.28E-07	867.0455802	1.297651113	0.2231203	5.815925812	6.03E-09	5.07E-08	1.734966901	0.860335325
Bacteroides sp902362375	-2.53E-07	22434.2373	1.462195953	0.2487219	5.878838797	4.13E-09	3.53E-08	1.949690876	0.97470103
UBA1691 sp002320555	-2.82E-07	122.2075969	1.767033652	0.235035778	7.518147536	5.56E-14	1.06E-12	2.227703776	1.306363528
Enterococcus_G italicus	-3.04E-07	33.71986039	1.043078717	0.405804895	2.570394617	0.010158273	0.023222845	1.83845631	0.247701123
UBA5446 sp900546485	-3.47E-07	1382.658709	2.314495035	0.218646404	10.58556186	3.48E-26	2.25E-24	2.743041987	1.885948084
Enorma massiliensis	-3.62E-07	987.2917579	0.814789573	0.292423057	2.786338332	0.00533072	0.012950424	1.387938765	0.241640381
CAG-95 sp000436115	-4.26E-07	1422.646397	0.69400572	0.173834754	3.992330096	6.54E-05	0.000238584	1.034721837	0.353289602
Parabacteroides gordonii	-4.30E-07	658.39357	0.83461593	0.229290907	3.639987043	0.000272652	0.000876332	1.284026108	0.385205753
Anaerotignum faecicola	-4.89E-07	13972.88949	1.105368115	0.238395879	4.636691375	3.54E-06	1.67E-05	1.572624037	0.638112192
Phocaeicola sp900540105	-4.99E-07	636.7084408	1.199712891	0.252429164	4.752671481	2.01E-06	9.97E-06	1.694474053	0.704951729
Prevotella sp002481295	-5.59E-07	64.35004182	1.326096666	0.64996568	2.040256442	0.041324791	0.078174795	2.600029399	0.052163933
Negativibacillus sp900547455	-5.87E-07	2967.037989	1.997278745	0.307397379	6.497383791	8.17E-11	9.32E-10	2.599777607	1.394779883
Criibacterium bergeronii	-5.88E-07	36.85481583	2.63436845	0.463987243	5.677674314	1.37E-08	1.05E-07	3.543783446	1.724953454
Enterobacter cancerogenus	-6.27E-07	154.4407091	3.517546152	0.564235266	6.234183442	4.54E-10	4.54E-09	4.623447273	2.411645031
UMGS1540 sp900552775	-7.25E-07	102.0446105	0.648774154	0.230943909	2.809228249	0.004966042	0.012116856	1.101424217	0.196124092
Collinsella sp900554985	-7.47E-07	788.6338669	0.669894384	0.231611286	2.89232185	0.00382406	0.009601437	1.123852505	0.215936263
Prevotella oralis	-8.26E-07	178.1528586	2.154551173	0.374230345	5.757286123	8.55E-09	6.90E-08	2.888042649	1.421059696
Haemophilus influenzae	-8.27E-07	24.44120953	2.14770908	0.75777557	2.834228452	0.004593648	0.01129412	3.632949197	0.662468963
CAG-495 sp900551585	-8.47E-07	186.086193	0.589682797	0.245700759	2.400003972	0.016394894	0.035620865	1.071256284	0.10810931
ER4 sp003522105	-8.54E-07	8043.150164	1.15437391	0.282026877	4.093134391	4.26E-05	0.000161606	1.707146589	0.601601231
Butyricimonas paravirosa	-9.14E-07	6832.795872	0.917196252	0.272538126	3.365386949	0.000764364	0.002235416	1.45137098	0.383021525
GCA-900066755 sp902363085	-1.01E-06	2006.10214	1.087491039	0.203263329	5.350158569	8.79E-08	5.81E-07	1.485887163	0.689094915
Anaeromassilibacillus sp002159845	-1.09E-06	3689.042198	0.935973189	0.249555128	3.750566851	0.000176435	0.000587885	1.42510124	0.446845139
UMGS1418 sp900551595	-1.13E-06	322.0766526	1.097411908	0.31334614	3.502235283	0.000461372	0.001415602	1.711570342	0.483253473
Lawsonibacter sp014287875	-1.13E-06	8117.441974	0.790383425	0.174160143	4.538256637	5.67E-06	2.57E-05	1.131737305	0.449029545
Prevotella sp900556825	-1.21E-06	413.6020015	0.665074415	0.314274294	2.116222767	0.034325866	0.066751338	1.281052031	0.0490968
CAG-83 sp900549395	-1.37E-06	6056.480219	1.026201725	0.239681731	4.281518331	1.86E-05	7.61E-05	1.495977917	0.556425532
Prevotella bergensis	-1.41E-06	950.973742	0.903999126	0.227600791	3.971862854	7.13E-05	0.000257184	1.350096676	0.457901576
Negativibacillus massiliensis	-1.77E-06	1202.731358	2.883860674	0.276534611	10.42857045	1.84E-25	1.11E-23	3.425868512	2.341852837
UBA2882 sp900542015	-2.01E-06	201.1742401	0.85557655	0.199945329	4.279052447	1.88E-05	7.69E-05	1.247469395	0.463683705
Clostridioides difficile_A	-2.05E-06	28.51276383	1.515288807	0.509462277	2.974290494	0.002936669	0.00753611	2.513834869	0.516742744
UMGS268 sp900540175	-2.09E-06	208.6165652	0.694421927	0.264768759	2.622748734	0.008722357	0.020329769	1.213368694	0.17547516
Blautia_A sp900541985	-2.47E-06	1074.720466	0.410388448	0.157318254	2.608651168	0.009089985	0.02103581	0.718732227	0.102044669
Acutalibacter sp900755895	-2.60E-06	3555.693846	1.309413808	0.189286007	6.917647155	4.59E-12	6.27E-11	1.680414382	0.938413234
UMGS1670 sp900548595	-2.65E-06	475.3578731	1.680281345	0.292183102	5.750782078	8.88E-09	7.13E-08	2.252960224	1.107602465
QALW01 sp900552055	-2.89E-06	209.8601902	0.806621176	0.346164494	2.330167273	0.019797312	0.042197558	1.485103585	0.128138767
Rothia sp001808955	-4.24E-06	151.9776715	0.793787812	0.346563953	2.290451174	0.021995176	0.046152914	1.473053159	0.114522465
Mt11 sp001282665	-5.44E-06	16.59938333	2.044390718	0.471067726	4.339908266	1.43E-05	6.01E-05	2.96768346	1.121097975
Collinsella sp900540875	-5.72E-06	511.1733188	0.527411866	0.231712219	2.276150427	0.022837008	0.047652469	0.981567816	0.073255917
Acetatifactor sp900755865	-6.02E-06	709.3996496	-0.540684012	0.21596015	-2.503628617	0.012292699	0.02757883	-0.117402118	-0.963965906
UMGS1338 sp900550805	-6.21E-06	1134.80915	1.215771428	0.236503204	5.140612928	2.74E-07	1.61E-06	1.679317708	0.752225148
CAG-83 sp900550585	-6.34E-06	1223.952658	1.147254198	0.228723215	5.015906222	5.28E-07	2.93E-06	1.595551699	0.698956696
CAG-83 sp900555735	-7.05E-06	3288.064995	1.340271699	0.24457884	5.479916832	4.26E-08	2.97E-07	1.819646225	0.860897174
F082 sp900542475	-7.57E-06	96.90018994	2.49912413	0.455293202	5.489043368	4.04E-08	2.83E-07	3.391498806	1.606749454
CAG-279 sp900556245	-7.83E-06	296.2662795	1.100499869	0.196289212	5.606522429	2.06E-08	1.53E-07	1.485226724	0.715773014
Prevotella sp900770395	-7.88E-06	399.6232362	1.261150169	0.250039209	5.043809617	4.56E-07	2.58E-06	1.75122702	0.771073319
Dialister sp000434475	-7.95E-06	1095.624805	4.6948168	0.408096175	11.50419211	1.26E-30	1.28E-28	5.494685303	3.894948296
Eubacterium_R sp900761545	-8.19E-06	33.91347934	0.74407482	0.353159639	2.106907862	0.035125567	0.068075822	1.436267713	0.051881928
Bacteroides stercorirosoris	-8.32E-06	7250.242015	1.305046278	0.229024455	5.698283528	1.21E-08	9.42E-08	1.753934209	0.856158347
UBA5905 sp900549155	-8.71E-06	248.8100771	0.745436174	0.235987761	3.158791667	0.001584247	0.004332588	1.207972186	0.282900162
Mediterraneibacter sp002314255	-1.01E-05	216.4731217	1.35129477	0.188693359	7.161326595	7.99E-13	1.22E-11	1.721133754	0.981455786
UMGS1537 sp900761045	-1.06E-05	575.4831755	1.406403746	0.208271967	6.752727045	1.45E-11	1.86E-10	1.814616802	0.99819069
Veillonella sp003463825	-1.13E-05	144.354199	2.194728697	0.510337006	4.300547818	1.70E-05	7.07E-05	3.194989228	1.194468166
Bulleidia massiliensis_B	-1.20E-05	56.89125599	1.577452811	0.348008253	4.532802884	5.82E-06	2.63E-05	2.259548986	0.895356636
Anaerotignum lactatifermentans	-1.34E-05	2073.218478	2.090937469	0.222805405	9.384590429	6.32E-21	2.66E-19	2.527636062	1.654238876
Anaeroglobus geminatus	-1.40E-05	88.41998834	0.778336803	0.391878065	1.986170884	0.047014353	0.086675905	1.54641781	0.010255796
Butyrivibrio_A sp000431815	-1.51E-05	1952.344062	-0.60841011	0.251884006	-2.415437643	0.015716313	0.034279048	-0.114717458	-1.102102762
UMGS1397 sp900551425	-1.89E-05	247.6023086	0.963021777	0.237858808	4.048711859	5.15E-05	0.000192101	1.429225041	0.496818513
CAG-492 sp000434335	-2.05E-05	492.3137887	-0.704121935	0.321157778	-2.19244864	0.028347128	0.057169701	-0.074652689	-1.33359118
Agathobaculum sp900557315	-2.38E-05	555.6674686	1.334602398	0.180263359	7.403625495	1.33E-13	2.38E-12	1.68791858	0.981286215
Collinsella sp900552155	-2.45E-05	771.8594561	0.400861005	0.196935152	2.035497478	0.041800842	0.07874438	0.786853902	0.014868107
Alistipes sp002161445	-2.53E-05	933.4977985	1.269269189	0.263214559	4.82218458	1.42E-06	7.25E-06	1.785169725	0.753368653
Lacticaseibacillus rhamnosus	-2.84E-05	354.7523346	1.461052786	0.559812326	2.609897491	0.009056936	0.020989682	2.558284946	0.363820626
Longibaculum muris	-3.65E-05	99.81163489	0.686543204	0.253996467	2.7029636	0.006872427	0.016388843	1.18437628	0.188710129
Eubacterium_T sp900766045	-4.32E-05	70.43678845	0.96867858	0.25507542	3.797616331	0.000146094	0.000494608	1.468626402	0.468730757
Agathobacter sp900543445	-4.47E-05	727.0351505	0.335131421	0.170321254	1.967642982	0.049109131	0.089948934	0.668961079	0.001301762
Fusobacterium massiliense	-5.05E-05	22.89362384	3.4267337	0.614378461	5.577561584	2.44E-08	1.80E-07	4.630915483	2.222551917
Parabacteroides merdae	-7.91E-05	69611.54536	1.331164819	0.250560308	5.31275216	1.08E-07	6.96E-07	1.822263023	0.840066615
UBA1777 sp002320035	-0.00010058	895.2765431	1.273810361	0.194156389	6.560743979	5.35E-11	6.25E-10	1.654356884	0.893263838
Anaerococcus vaginalis_B	-0.000125176	41.39612983	2.283306638	0.535742561	4.261947446	2.03E-05	8.29E-05	3.333362056	1.233251219
Agathobacter sp000434275	-0.000171217	10737.93147	-0.590450634	0.181147778	-3.259496979	0.0011161	0.003133629	-0.23540099	-0.945500278
UBA1417 sp002305575	-0.000242202	211.7768932	0.538050915	0.231510371	2.324089897	0.020120676	0.042805628	0.991811243	0.084290587
Catenibacterium mitsuokai	-0.000249559	3299.331084	1.030802147	0.294293048	3.50263845	0.000460674	0.001414748	1.607616522	0.453987772
Blautia sp900541955	-0.000249562	1111.463425	1.258022585	0.264463319	4.756888738	1.97E-06	9.78E-06	1.776370691	0.73967448
Dysosmobacter sp900556925	-0.000260534	1299.839497	1.476018357	0.264786088	5.574380326	2.48E-08	1.82E-07	1.994999088	0.957037625
UBA1829 sp900548385	-0.000279621	61.4757337	2.709858566	0.54148252	5.004517164	5.60E-07	3.09E-06	3.771164306	1.648552827
Erysipelatoclostridium ramosum	-0.000399225	7808.874986	1.748735431	0.307060914	5.695076615	1.23E-08	9.58E-08	2.350574822	1.146896039
CAG-110 sp900556935	-0.000782725	360.2396634	1.001516507	0.199836335	5.011683728	5.40E-07	2.99E-06	1.393195723	0.609837291
Prevotellamassilia sp900556465	-0.000930433	46.1507444	1.257982457	0.368733984	3.411626028	0.000645766	0.001911786	1.980701066	0.535263849
CAG-217 sp900547275	-0.001019747	182.0617343	0.648137004	0.182426461	3.552867278	0.000381057	0.001188643	1.005692868	0.29058114
Acetatifactor sp900554205	-0.001049614	495.0033434	0.822526197	0.170693316	4.818736993	1.44E-06	7.37E-06	1.157085097	0.487967297
Prevotella bivia	-0.001117282	421.2970936	1.356132457	0.307877255	4.404782857	1.06E-05	4.55E-05	1.959571878	0.752693036
ER4 sp900317525	-0.001402382	16311.05383	1.161920477	0.290115685	4.005024682	6.20E-05	0.000226791	1.730547219	0.593293736
HGM12814 sp900770165	-0.002325896	2109.043363	-0.435873307	0.185854955	-2.345233715	0.019015156	0.040710543	-0.071597595	-0.800149018
Mediterraneibacter sp900541505	-0.002411818	692.4995154	0.940330955	0.210116493	4.475283875	7.63E-06	3.39E-05	1.352159281	0.528502628
Clostridium paraputrificum	-0.002540993	324.0743393	1.7658128	0.433533405	4.073072062	4.64E-05	0.000174805	2.615538274	0.916087326
Coprobacillus cateniformis	-0.007616703	1309.816441	0.899872483	0.239761212	3.753202921	0.000174589	0.00058231	1.369804459	0.429940506
Supplementary Table 2b Shapley values for the CRC controls. Only the microbes that have a Shapley value not equal to 0 are included.
