# Supplementary material for: Meta-analysis of the human gut microbiome uncovers shared and distinct microbial signatures between diseases
Source: mSystems. 2024 Jul 30;9(8):e00295-24. doi: 10.1128/msystems.00295-24 (PMC11334437; doi:10.1128/msystems.00295-24)
Supplement: Table S3 — P-values for the Pearson correlation between diseases. [file msystems.00295-24-s0005.csv]

Disease 1	Disease 2	p-value
AD	ASD	0.007615913
AD	CD	0
AD	CRC	6.76E-54
AD	MS	2.28E-108
AD	Obesity	0.413987777
AD	PD	8.17E-168
AD	Schizophrenia	4.14E-43
AD	T1D	0.140481649
AD	T2D	2.43E-25
AD	UC	0
ASD	CD	2.02E-18
ASD	CRC	4.99E-19
ASD	MS	7.23E-07
ASD	Obesity	9.23E-08
ASD	PD	2.96E-95
ASD	Schizophrenia	4.37E-41
ASD	T1D	0.017260679
ASD	T2D	1.46E-14
ASD	UC	5.27E-44
CD	CRC	1.14E-96
CD	MS	2.81E-74
CD	Obesity	1.78E-22
CD	PD	3.13E-132
CD	Schizophrenia	1.40E-32
CD	T1D	2.76E-12
CD	T2D	2.77E-104
CD	UC	0
CRC	MS	7.28E-176
CRC	Obesity	0.092038593
CRC	PD	4.77E-88
CRC	Schizophrenia	1.90E-33
CRC	T1D	0.303554825
CRC	T2D	1.73E-26
CRC	UC	9.12E-11
MS	Obesity	4.50E-23
MS	PD	2.84E-284
MS	Schizophrenia	2.53E-10
MS	T1D	1.33E-11
MS	T2D	2.03E-221
MS	UC	6.99E-170
Obesity	PD	1.87E-21
Obesity	Schizophrenia	1.09E-106
Obesity	T1D	5.47E-21
Obesity	T2D	0.76490929
Obesity	UC	4.51E-193
PD	Schizophrenia	4.86E-142
PD	T1D	0.000615842
PD	T2D	0
PD	UC	0
Schizophrenia	T1D	0.018376649
Schizophrenia	T2D	2.39E-73
Schizophrenia	UC	2.13E-50
T1D	T2D	0.006412111
T1D	UC	0.000761602
T2D	UC	1.29E-90
Supplementary Table 3 Pearson r p-values. Disease 1 and disease 2 are the disease-pair used for comparison.
